# Supplementary material for: Transcriptomics and Metabolomics Reveal Mechanisms Underlying the Adaptation of Lamiophlomis rotata to High Altitudes
Source: Biology (Basel). 2025 Nov 5;14(11):1554. doi: 10.3390/biology14111554 (PMC12650051; doi:10.3390/biology14111554)
Supplement: Supplementary file 1 [file biology-14-01554-s001.zip]

Archive with 3 entries (2 files):
- Supplementary files/
- Supplementary files/Supplementary Figture.pdf
- Supplementary files/Supplementary Tables.xlsx
