# Supplementary material for: Transcriptomics and Metabolomics Reveal Mechanisms Underlying the Adaptation of Lamiophlomis rotata to High Altitudes
Source: Biology (Basel). 2025 Nov 5;14(11):1554. doi: 10.3390/biology14111554 (PMC12650051; doi:10.3390/biology14111554)
Supplement: Supplementary file 1 [file biology-14-01554-s001.zip › Supplementary files/Supplementary Tables.xlsx]

## Sheet: Table S1
Table S1 Summary of transcripts for L. rotata
	Number of reads	Minimum Length(bp)	Maximum Length(bp)	Average Length(bp)	N50 Length(bp)	Q20	Q30	GC
CCS	412983	81	17567	1967	2114
FLNC	336585	50	14539	1801	1961	0.9381	0.9079	0.4612
isoform	25012	145	7000	1857.67	2081

## Sheet: Table S2
Table S2 FLNC reads after clustering and error Correction
Number of polished high-quality isoforms	Number of polished low-quality isoforms
31976	107

## Sheet: Table S3
Table S3 Summary of annotation results from four databases
Total Unigenes	Nr	KEGG	KEGG_with_KO	KEGG_with_Pathway	KOG	SwissProt	annotation genes	without annotation gene
25012	24204	24071	12974	7992	16350	21062	24221	791

## Sheet: Table S4
	Table S4 Genes for KEGG pathway analysis.
KEGG_A_class	KEGG_B_class	Pathway	Count (7992)	Pathway ID	Genes	K_IDs
Metabolism	Global and overview maps	Metabolic pathways	4595	ko01100	Isoform0000067;Isoform0000068;Isoform0000086;Isoform0000090;Isoform0000096;Isoform0000128;Isoform0000133;Isoform0000134;Isoform0000149;Isoform0000155;Isoform0000157;Isoform0000167;Isoform0000168;Isoform0000178;Isoform0000194;Isoform0000240;Isoform0000242;Isoform0000257;Isoform0000280;Isoform0000292;Isoform0000299;Isoform0000301;Isoform0000360;Isoform0000363;Isoform0000365;Isoform0000366;Isoform00…
Isoform0012980;Isoform0012983;Isoform0012985;Isoform0012989;Isoform0013002;Isoform0013003;Isoform0013007;Isoform0013008;Isoform0013009;Isoform0013017;Isoform0013018;Isoform0013024;Isoform0013030;Isoform0013033;Isoform0013037;Isoform0013044;Isoform0013047;Isoform0013050;Isoform0013051;Isoform0013053;Isoform0013060;Isoform0013063;Isoform0013064;Isoform0013069;Isoform0013076;Isoform0013083;Isoform00…
Isoform0023420;Isoform0023439;Isoform0023446;Isoform0023448;Isoform0023456;Isoform0023460;Isoform0023468;Isoform0023469;Isoform0023477;Isoform0023486;Isoform0023489;Isoform0023499;Isoform0023512;Isoform0023514;Isoform0023520;Isoform0023536;Isoform0023546;Isoform0023574;Isoform0023575;Isoform0023582;Isoform0023584;Isoform0023591;Isoform0023603;Isoform0023605;Isoform0023615;Isoform0023628;Isoform00…	K02690+K01952+K01952+K00921+K02111+K03403+K11262+K09842+K03403+K19801+K02634+K09842+K13427+K09842+K03403+K02108+K02634+K01601+K03403+K02690+K01231+K00703+K02111+K02108+K01231+K02108+K01955+K02634+K02108+K03403+K02111+K00281+K02705+K01955+K00703+K02108+K01115+K14157+K02634+K17108+K00281+K02108+K03879+K16055+K00281+K03403+K01595+K01190+K14157+K00281+K00703+K00281+K01190+K00281+K00281+K16055+K00281+…
Metabolism	Global and overview maps	Biosynthesis of secondary metabolites	2569	ko01110	Isoform0000068;Isoform0000086;Isoform0000128;Isoform0000133;Isoform0000134;Isoform0000149;Isoform0000167;Isoform0000168;Isoform0000178;Isoform0000194;Isoform0000257;Isoform0000280;Isoform0000301;Isoform0000452;Isoform0000467;Isoform0000480;Isoform0000490;Isoform0000517;Isoform0000526;Isoform0000549;Isoform0000619;Isoform0000632;Isoform0000633;Isoform0000662;Isoform0000663;Isoform0000676;Isoform00…
Isoform0019481;Isoform0019496;Isoform0019509;Isoform0019513;Isoform0019523;Isoform0019524;Isoform0019545;Isoform0019547;Isoform0019571;Isoform0019585;Isoform0019587;Isoform0019595;Isoform0019599;Isoform0019601;Isoform0019604;Isoform0019614;Isoform0019622;Isoform0019624;Isoform0019631;Isoform0019641;Isoform0019652;Isoform0019662;Isoform0019663;Isoform0019671;Isoform0019673;Isoform0019684;Isoform00…	K01952+K01952+K03403+K11262+K09842+K03403+K09842+K13427+K09842+K03403+K01601+K03403+K00703+K03403+K00281+K00703+K01115+K14157+K07024+K00281+K16055+K00281+K03403+K14157+K00281+K00703+K00281+K07024+K00281+K00281+K16055+K00281+K03403+K00164+K03781+K00703+K16055+K00281+K16055+K00281+K16055+K00281+K00164+K00281+K01176+K01176+K00281+K01681+K03403+K00688+K00281+K00281+K00281+K00281+K00164+K01176+K00696+…
Metabolism	Global and overview maps	Carbon metabolism	942	ko01200	Isoform0000257;Isoform0000467;Isoform0000549;Isoform0000632;Isoform0000644;Isoform0000663;Isoform0000677;Isoform0000697;Isoform0000724;Isoform0000770;Isoform0000807;Isoform0000834;Isoform0000837;Isoform0000871;Isoform0000887;Isoform0000917;Isoform0000919;Isoform0000929;Isoform0000942;Isoform0000992;Isoform0001004;Isoform0001008;Isoform0001009;Isoform0001018;Isoform0001039;Isoform0001041;Isoform00…	K01601+K00281+K00281+K00281+K01595+K00281+K00281+K00281+K00281+K00281+K01595+K00164+K03781+K00281+K00281+K00281+K00164+K00281+K01595+K00281+K01681+K00281+K00281+K00281+K00281+K00164+K01681+K01595+K00281+K00281+K01595+K01681+K00281+K00281+K01595+K01681+K00164+K01595+K01006+K01595+K00281+K01595+K00281+K00281+K00281+K01595+K00281+K01006+K01595+K00281+K01681+K00281+K01595+K00164+K01895+K01962+K01681+…
Metabolism	Global and overview maps	Biosynthesis of amino acids	535	ko01230	Isoform0001004;Isoform0001076;Isoform0001176;Isoform0001267;Isoform0001673;Isoform0001983;Isoform0002004;Isoform0002113;Isoform0002122;Isoform0002784;Isoform0002877;Isoform0002949;Isoform0003082;Isoform0003147;Isoform0003238;Isoform0003309;Isoform0003415;Isoform0003677;Isoform0003742;Isoform0003840;Isoform0003885;Isoform0003896;Isoform0003943;Isoform0003980;Isoform0004038;Isoform0004057;Isoform00…	K01681+K01681+K01681+K01681+K01681+K12524+K11755+K01681+K00549+K00948+K00549+K00549+K00615+K00615+K00615+K01681+K00549+K00615+K00615+K00615+K01681+K12657+K00873+K01803+K00615+K00615+K01681+K00549+K00549+K00789+K00549+K00549+K00615+K00873+K00145+K14272+K01586+K12657+K01623+K00058+K00600+K01760+K01754+K00600+K00615+K00928+K01652+K00549+K00873+K00620+K00145+K00600+K01953+K00615+K00549+K01681+K00145+…
Genetic Information Processing	Translation	Ribosome	433	ko03010	Isoform0000471;Isoform0000701;Isoform0000885;Isoform0001349;Isoform0001441;Isoform0001517;Isoform0001650;Isoform0001970;Isoform0002103;Isoform0002470;Isoform0002955;Isoform0003659;Isoform0003699;Isoform0003736;Isoform0003985;Isoform0004098;Isoform0004288;Isoform0004317;Isoform0004564;Isoform0005545;Isoform0005690;Isoform0005749;Isoform0006049;Isoform0006784;Isoform0006793;Isoform0007387;Isoform00…	K02982+K02878+K02982+K02878+K02963+K02906+K02963+K02986+K02986+K02986+K02913+K02913+K02963+K02986+K02980+K02986+K02986+K02913+K02982+K02982+K02986+K02963+K02992+K02986+K02963+K02992+K02950+K02913+K02986+K02986+K02878+K02982+K02877+K02986+K02945+K02982+K02963+K02899+K02971+K02981+K02886+K02963+K02986+K02981+K02906+K02925+K02988+K02992+K02906+K02919+K02886+K02992+K02918+K02873+K02925+K02945+K02886+…
Metabolism	Carbohydrate metabolism	Glyoxylate and dicarboxylate metabolism	428	ko00630	Isoform0000026;Isoform0000029;Isoform0000030;Isoform0000032;Isoform0000037;Isoform0000038;Isoform0000106;Isoform0000200;Isoform0000257;Isoform0000378;Isoform0000467;Isoform0000549;Isoform0000632;Isoform0000663;Isoform0000677;Isoform0000697;Isoform0000724;Isoform0000770;Isoform0000789;Isoform0000837;Isoform0000871;Isoform0000887;Isoform0000917;Isoform0000929;Isoform0000992;Isoform0001004;Isoform00…	K00284+K00284+K00284+K00284+K00284+K00284+K00284+K00284+K01601+K00284+K00281+K00281+K00281+K00281+K00281+K00281+K00281+K00281+K00284+K03781+K00281+K00281+K00281+K00281+K00281+K01681+K00281+K00281+K00281+K00281+K01681+K00281+K00281+K01681+K00281+K00281+K00284+K01681+K00284+K00281+K00281+K00281+K00281+K00281+K00281+K00284+K01681+K00281+K01895+K00284+K01681+K01895+K00281+K00281+K00281+K00284+K00281+…
Genetic Information Processing	Folding, sorting and degradation	Protein processing in endoplasmic reticulum	372	ko04141	Isoform0000027;Isoform0000317;Isoform0000342;Isoform0000394;Isoform0000419;Isoform0000433;Isoform0000437;Isoform0000447;Isoform0000491;Isoform0000503;Isoform0000636;Isoform0000809;Isoform0000853;Isoform0001278;Isoform0001581;Isoform0001651;Isoform0001709;Isoform0001720;Isoform0001750;Isoform0001966;Isoform0002070;Isoform0002094;Isoform0002112;Isoform0002173;Isoform0002190;Isoform0002192;Isoform00…	K11718+K14005+K14007+K14005+K14007+K14005+K14007+K10661+K14007+K14005+K10661+K10597+K10661+K08653+K05546+K09486+K05546+K05546+K08852+K03283+K08852+K14018+K10636+K08852+K11718+K09486+K07151+K08852+K14006+K13525+K08852+K10578+K03347+K13525+K03347+K03347+K14006+K09487+K03283+K03347+K14018+K03347+K13525+K14006+K12667+K09487+K03347+K09487+K09487+K14007+K07151+K09487+K13525+K13525+K13525+K03283+K03347+…
Metabolism	Energy metabolism	Oxidative phosphorylation	354	ko00190	Isoform0000096;Isoform0000240;Isoform0000360;Isoform0000363;Isoform0000366;Isoform0000451;Isoform0000457;Isoform0000487;Isoform0000570;Isoform0000612;Isoform0000829;Isoform0000867;Isoform0000894;Isoform0001024;Isoform0001142;Isoform0001152;Isoform0001158;Isoform0001171;Isoform0001197;Isoform0001206;Isoform0001237;Isoform0001240;Isoform0001246;Isoform0001307;Isoform0001355;Isoform0001435;Isoform00…	K02111+K02108+K02111+K02108+K02108+K02108+K02111+K02108+K02108+K03879+K02108+K03881+K05579+K02108+K01535+K01535+K02108+K01535+K02111+K01535+K01535+K01535+K01535+K01535+K05579+K01535+K01535+K01535+K02111+K02108+K01535+K02108+K02132+K01535+K02108+K01535+K01535+K05582+K05579+K01535+K05572+K02108+K01535+K02154+K05582+K01535+K02111+K02108+K01535+K02132+K05572+K05579+K02108+K02108+K05572+K05582+K11353+…
Metabolism	Energy metabolism	Carbon fixation in photosynthetic organisms	343	ko00710	Isoform0000257;Isoform0000644;Isoform0000807;Isoform0000942;Isoform0001079;Isoform0001165;Isoform0001244;Isoform0001308;Isoform0001344;Isoform0001379;Isoform0001408;Isoform0001453;Isoform0001487;Isoform0001510;Isoform0001893;Isoform0002587;Isoform0003082;Isoform0003147;Isoform0003238;Isoform0003677;Isoform0003742;Isoform0003840;Isoform0003908;Isoform0003980;Isoform0004038;Isoform0004057;Isoform00…	K01601+K01595+K01595+K01595+K01595+K01595+K01595+K01595+K01006+K01595+K01595+K01595+K01006+K01595+K01595+K01595+K00615+K00615+K00615+K00615+K00615+K00615+K01006+K01803+K00615+K00615+K00029+K01595+K00028+K01595+K00615+K00029+K14272+K00029+K00029+K01623+K00028+K01610+K00029+K00615+K01595+K00028+K00028+K01610+K00029+K01595+K01595+K00029+K00615+K00029+K01595+K01610+K01595+K01783+K00028+K00029+K00029+…
Organismal Systems	Environmental adaptation	Plant-pathogen interaction	327	ko04626	Isoform0000168;Isoform0000287;Isoform0000349;Isoform0000518;Isoform0000623;Isoform0000668;Isoform0000712;Isoform0000740;Isoform0000749;Isoform0000818;Isoform0000901;Isoform0000904;Isoform0000946;Isoform0001015;Isoform0001103;Isoform0001148;Isoform0001215;Isoform0001218;Isoform0001260;Isoform0001328;Isoform0001391;Isoform0001538;Isoform0001711;Isoform0001823;Isoform0001999;Isoform0002175;Isoform00…	K13427+K13459+K13420+K13420+K13420+K13420+K13420+K13420+K13420+K13420+K13447+K13420+K13420+K13420+K13447+K13420+K13420+K13420+K13459+K13447+K13447+K13466+K13420+K13457+K13466+K13457+K13436+K13447+K13420+K05391+K05391+K05391+K09487+K05391+K13466+K09487+K05391+K13420+K09487+K09487+K05391+K13414+K05391+K09487+K05391+K05391+K13416+K05391+K05391+K05391+K18835+K05391+K05391+K13416+K05391+K13459+K13412+…
Metabolism	Energy metabolism	Photosynthesis	321	ko00195	Isoform0000067;Isoform0000096;Isoform0000157;Isoform0000240;Isoform0000242;Isoform0000292;Isoform0000360;Isoform0000363;Isoform0000366;Isoform0000442;Isoform0000451;Isoform0000457;Isoform0000472;Isoform0000487;Isoform0000540;Isoform0000570;Isoform0000787;Isoform0000829;Isoform0000898;Isoform0000903;Isoform0001024;Isoform0001069;Isoform0001077;Isoform0001125;Isoform0001158;Isoform0001197;Isoform00…	K02690+K02111+K02634+K02108+K02634+K02690+K02111+K02108+K02108+K02634+K02108+K02111+K02705+K02108+K02634+K02108+K02634+K02108+K02634+K02690+K02108+K02705+K02634+K02634+K02108+K02111+K02634+K02111+K02108+K02108+K02690+K02634+K02108+K02690+K02704+K02634+K02634+K02108+K02111+K02704+K02108+K02635+K02634+K02108+K02704+K02704+K02108+K02634+K02634+K02690+K02108+K02111+K02634+K02704+K02108+K02634+K02704+…
Metabolism	Carbohydrate metabolism	Starch and sucrose metabolism	300	ko00500	Isoform0000301;Isoform0000480;Isoform0000526;Isoform0000619;Isoform0000676;Isoform0000688;Isoform0000744;Isoform0000850;Isoform0000861;Isoform0000884;Isoform0000900;Isoform0000930;Isoform0000953;Isoform0001007;Isoform0001057;Isoform0001064;Isoform0001146;Isoform0001188;Isoform0001245;Isoform0001263;Isoform0001265;Isoform0001302;Isoform0001373;Isoform0001374;Isoform0001399;Isoform0001443;Isoform00…	K00703+K00703+K07024+K16055+K00703+K07024+K16055+K00703+K16055+K16055+K16055+K01176+K01176+K00688+K01176+K00696+K16055+K01176+K01176+K00705+K00688+K01176+K00700+K00696+K00705+K01176+K01176+K00705+K16055+K00688+K00688+K01176+K00688+K00700+K16055+K00700+K00700+K16055+K00688+K00688+K16055+K00703+K00700+K16055+K00696+K00705+K01176+K16055+K01176+K00688+K00688+K01176+K00688+K16055+K00688+K01187+K16055+…
Metabolism	Carbohydrate metabolism	Glycolysis / Gluconeogenesis	297	ko00010	Isoform0001072;Isoform0001318;Isoform0001344;Isoform0001487;Isoform0001902;Isoform0002053;Isoform0002126;Isoform0003908;Isoform0003943;Isoform0003980;Isoform0004296;Isoform0005013;Isoform0005303;Isoform0005403;Isoform0005471;Isoform0005519;Isoform0006168;Isoform0006273;Isoform0006403;Isoform0006432;Isoform0006471;Isoform0006555;Isoform0006603;Isoform0006759;Isoform0006994;Isoform0007048;Isoform00…	K00895+K00895+K01006+K01006+K00895+K01895+K01895+K01006+K00873+K01803+K01895+K00873+K01810+K01623+K00895+K01610+K00627+K00873+K01810+K01810+K01835+K01610+K01810+K01810+K00873+K01610+K01835+K01835+K00627+K01810+K00873+K01568+K00873+K00895+K00873+K01835+K15633+K00895+K00873+K01810+K00382+K01568+K01835+K00895+K15633+K00873+K00873+K15633+K00382+K00873+K00627+K01810+K00895+K00844+K01006+K00128+K01835+…
Genetic Information Processing	Transcription	Spliceosome	286	ko03040	Isoform0000085;Isoform0000130;Isoform0000246;Isoform0000354;Isoform0000398;Isoform0000485;Isoform0000492;Isoform0000691;Isoform0000727;Isoform0000830;Isoform0000849;Isoform0000865;Isoform0000989;Isoform0001017;Isoform0001038;Isoform0001376;Isoform0001410;Isoform0001426;Isoform0001476;Isoform0001500;Isoform0001609;Isoform0001676;Isoform0001831;Isoform0001966;Isoform0002051;Isoform0002230;Isoform00…	K12830+K12815+K12823+K12830+K12818+K12830+K12823+K12813+K12860+K12852+K12852+K12813+K12821+K12821+K12855+K12837+K12842+K12825+K12842+K11093+K12856+K12867+K12882+K03283+K12828+K12825+K11093+K12820+K12825+K12825+K12875+K12836+K12823+K03283+K12821+K12820+K12825+K12836+K12823+K12875+K12900+K12843+K12835+K03283+K12869+K12850+K03283+K12843+K12820+K03283+K12820+K12858+K03283+K06063+K12823+K12818+K03283+…
Metabolism	Carbohydrate metabolism	Pyruvate metabolism	278	ko00620	Isoform0000133;Isoform0000644;Isoform0000807;Isoform0000942;Isoform0001079;Isoform0001165;Isoform0001244;Isoform0001308;Isoform0001344;Isoform0001379;Isoform0001408;Isoform0001453;Isoform0001487;Isoform0001510;Isoform0001893;Isoform0001910;Isoform0002053;Isoform0002076;Isoform0002126;Isoform0002587;Isoform0002666;Isoform0003321;Isoform0003908;Isoform0003943;Isoform0004155;Isoform0004209;Isoform00…	K11262+K01595+K01595+K01595+K01595+K01595+K01595+K01595+K01006+K01595+K01595+K01595+K01006+K01595+K01595+K11262+K01895+K01962+K01895+K01595+K01963+K01962+K01006+K00873+K00029+K01595+K01895+K00028+K01595+K00029+K00873+K01962+K00029+K00029+K01963+K00028+K01610+K00029+K01963+K01595+K00627+K00873+K00028+K01759+K00028+K01610+K00029+K01595+K01595+K00029+K00029+K01595+K00873+K01610+K00627+K00873+K01595+…
Metabolism	Amino acid metabolism	Glycine, serine and threonine metabolism	256	ko00260	Isoform0000467;Isoform0000549;Isoform0000632;Isoform0000663;Isoform0000677;Isoform0000697;Isoform0000724;Isoform0000770;Isoform0000871;Isoform0000887;Isoform0000917;Isoform0000929;Isoform0000992;Isoform0001008;Isoform0001009;Isoform0001018;Isoform0001039;Isoform0001095;Isoform0001134;Isoform0001184;Isoform0001225;Isoform0001397;Isoform0001411;Isoform0001430;Isoform0001434;Isoform0001466;Isoform00…	K00281+K00281+K00281+K00281+K00281+K00281+K00281+K00281+K00281+K00281+K00281+K00281+K00281+K00281+K00281+K00281+K00281+K00281+K00281+K00281+K00281+K00281+K00281+K00281+K00281+K00281+K00281+K00281+K12524+K00281+K00281+K00281+K00276+K00281+K00281+K00276+K00281+K00281+K00830+K00281+K00276+K00276+K00276+K00306+K00281+K00281+K00281+K00276+K00276+K14272+K00281+K00276+K00058+K00276+K00600+K00281+K00281+…
Cellular Processes	Transport and catabolism	Endocytosis	247	ko04144	Isoform0000012;Isoform0000016;Isoform0000019;Isoform0000100;Isoform0000347;Isoform0000441;Isoform0000490;Isoform0000565;Isoform0000575;Isoform0000618;Isoform0000679;Isoform0000718;Isoform0000731;Isoform0000736;Isoform0000962;Isoform0001056;Isoform0001084;Isoform0001143;Isoform0001217;Isoform0001330;Isoform0001351;Isoform0001377;Isoform0001536;Isoform0001844;Isoform0001875;Isoform0001947;Isoform00…	K04646+K04646+K18442+K18443+K12472+K12472+K01115+K11824+K12472+K12472+K11824+K11824+K04646+K12472+K12471+K01528+K01528+K01115+K01528+K12489+K01528+K12471+K01115+K12200+K12200+K00889+K01115+K03283+K12489+K00889+K18468+K12472+K12200+K12200+K01115+K01115+K04646+K01115+K01115+K01115+K00889+K00889+K03283+K01115+K18468+K00889+K18468+K01115+K01115+K03283+K03283+K00889+K03283+K00889+K03283+K18468+K12193+…
Environmental Information Processing	Signal transduction	MAPK signaling pathway - plant	245	ko04016	Isoform0000059;Isoform0000061;Isoform0000087;Isoform0000349;Isoform0000518;Isoform0000623;Isoform0000654;Isoform0000668;Isoform0000712;Isoform0000740;Isoform0000749;Isoform0000818;Isoform0000825;Isoform0000831;Isoform0000837;Isoform0000876;Isoform0000901;Isoform0000904;Isoform0000927;Isoform0000946;Isoform0000956;Isoform0001015;Isoform0001103;Isoform0001148;Isoform0001161;Isoform0001186;Isoform00…	K14513+K14513+K14513+K13420+K13420+K13420+K20553+K13420+K13420+K13420+K13420+K13420+K20553+K17686+K03781+K20718+K13447+K13420+K17686+K13420+K20553+K13420+K13447+K13420+K17686+K17686+K20718+K13420+K13420+K13447+K17686+K13447+K17686+K14497+K17686+K17686+K17686+K17686+K13420+K14510+K14510+K14510+K13447+K14498+K14515+K13420+K14515+K14515+K14509+K13420+K14515+K13414+K14514+K13416+K14515+K14509+K13416+…
Metabolism	Carbohydrate metabolism	Amino sugar and nucleotide sugar metabolism	242	ko00520	Isoform0000925;Isoform0001163;Isoform0001301;Isoform0001403;Isoform0001664;Isoform0001967;Isoform0003037;Isoform0003142;Isoform0003185;Isoform0003187;Isoform0003381;Isoform0003437;Isoform0003539;Isoform0003598;Isoform0003642;Isoform0003837;Isoform0003876;Isoform0003968;Isoform0004271;Isoform0004280;Isoform0004356;Isoform0004559;Isoform0004580;Isoform0004668;Isoform0004811;Isoform0004960;Isoform00…	K12446+K12446+K12446+K12446+K12446+K13648+K13648+K12450+K13648+K12446+K12450+K13648+K12446+K15920+K12446+K12450+K13648+K12450+K12446+K13648+K13648+K13648+K12450+K13648+K00012+K00820+K13648+K15920+K12450+K01810+K00326+K12450+K00975+K00820+K12450+K12447+K01810+K01810+K13648+K01835+K01810+K01209+K01810+K13648+K12450+K01835+K01835+K00975+K00963+K01810+K12450+K10046+K00975+K01835+K13648+K00975+K01810+…
Environmental Information Processing	Signal transduction	Plant hormone signal transduction	238	ko04075	Isoform0000059;Isoform0000061;Isoform0000062;Isoform0000082;Isoform0000087;Isoform0000418;Isoform0000463;Isoform0000628;Isoform0001132;Isoform0001607;Isoform0001982;Isoform0002088;Isoform0002224;Isoform0002287;Isoform0002326;Isoform0002527;Isoform0002609;Isoform0002610;Isoform0002761;Isoform0002832;Isoform0002975;Isoform0002989;Isoform0003069;Isoform0003083;Isoform0003135;Isoform0003143;Isoform00…	K14513+K14513+K14489+K14489+K14513+K13415+K13415+K14486+K14485+K14497+K14510+K14510+K14510+K14486+K14486+K14486+K14498+K14515+K14486+K14515+K14515+K14509+K14486+K14508+K14486+K14515+K14486+K14514+K14491+K13416+K14515+K14486+K14491+K14508+K14509+K14491+K13416+K14506+K14485+K14497+K14485+K13416+K14508+K14515+K14485+K13416+K14514+K14497+K13416+K14494+K13416+K14485+K14491+K14514+K14514+K14486+K14500+…
Metabolism	Amino acid metabolism	Cysteine and methionine metabolism	236	ko00270	Isoform0001046;Isoform0001983;Isoform0002122;Isoform0002877;Isoform0002949;Isoform0003415;Isoform0004200;Isoform0004411;Isoform0004443;Isoform0004458;Isoform0004481;Isoform0004512;Isoform0004712;Isoform0004939;Isoform0005470;Isoform0005763;Isoform0005822;Isoform0006028;Isoform0006207;Isoform0006854;Isoform0007133;Isoform0007185;Isoform0007502;Isoform0007552;Isoform0007991;Isoform0008032;Isoform00…	K17398+K12524+K00549+K00549+K00549+K00549+K00558+K00549+K00549+K00789+K00549+K16054+K00558+K00549+K00058+K01611+K01760+K00928+K00549+K00549+K00789+K00058+K00058+K00549+K00928+K00549+K00058+K00058+K00026+K00928+K00549+K01919+K00549+K01739+K00058+K16054+K00549+K01739+K00815+K01251+K01251+K20772+K00815+K01739+K00789+K22207+K22207+K01251+K01251+K01611+K01611+K01251+K01611+K00026+K00549+K00789+K01611+…
Cellular Processes	Transport and catabolism	Peroxisome	213	ko04146	Isoform0000402;Isoform0000837;Isoform0003078;Isoform0003611;Isoform0003711;Isoform0004039;Isoform0004152;Isoform0004173;Isoform0004299;Isoform0004332;Isoform0004344;Isoform0004498;Isoform0004726;Isoform0004749;Isoform0004936;Isoform0005061;Isoform0005260;Isoform0005366;Isoform0005424;Isoform0005590;Isoform0005671;Isoform0005684;Isoform0005706;Isoform0005765;Isoform0005778;Isoform0005814;Isoform00…	K13338+K03781+K01578+K00830+K13342+K01897+K13342+K01897+K01897+K00306+K01897+K01897+K01897+K01897+K01897+K01897+K01897+K00232+K01897+K01897+K01897+K00232+K00232+K01897+K01897+K01897+K00232+K01897+K01897+K01897+K00232+K01897+K11517+K01897+K01897+K13343+K00232+K00232+K01897+K13343+K12261+K00830+K01897+K12261+K03781+K12261+K13343+K00830+K00232+K13343+K03781+K03781+K03781+K00232+K00232+K03781+K03781+…
Genetic Information Processing	Folding, sorting and degradation	Ubiquitin mediated proteolysis	192	ko04120	Isoform0000048;Isoform0000053;Isoform0000247;Isoform0000291;Isoform0000296;Isoform0000303;Isoform0000403;Isoform0000532;Isoform0000550;Isoform0000585;Isoform0000607;Isoform0000624;Isoform0000627;Isoform0000705;Isoform0000754;Isoform0000781;Isoform0000809;Isoform0001140;Isoform0001455;Isoform0001618;Isoform0001864;Isoform0001931;Isoform0001958;Isoform0002143;Isoform0002150;Isoform0002231;Isoform00…	K10590+K10590+K10588+K10588+K03351+K10581+K03351+K03178+K10581+K10589+K10581+K10581+K10590+K10610+K10610+K03178+K10597+K03351+K10581+K03178+K10581+K04706+K03178+K03351+K03363+K03351+K03351+K10578+K03350+K10581+K03347+K10609+K03347+K03347+K08770+K03347+K10581+K03347+K10581+K03347+K03351+K03869+K03869+K03869+K03347+K06689+K03347+K03347+K10685+K03347+K10581+K03178+K10685+K10581+K10143+K08770+K10143+…
Genetic Information Processing	Translation	mRNA surveillance pathway	189	ko03015	Isoform0000105;Isoform0000120;Isoform0000233;Isoform0000316;Isoform0000405;Isoform0000421;Isoform0000438;Isoform0001359;Isoform0001741;Isoform0001755;Isoform0001831;Isoform0002087;Isoform0002161;Isoform0002364;Isoform0002500;Isoform0002628;Isoform0003051;Isoform0003463;Isoform0003581;Isoform0003708;Isoform0003758;Isoform0003790;Isoform0003843;Isoform0004013;Isoform0004161;Isoform0004196;Isoform00…	K06100+K14326+K14400+K14409+K14409+K14409+K14409+K14376+K14376+K14376+K12882+K14376+K14376+K13917+K12875+K13171+K13917+K12875+K04354+K14328+K04354+K14326+K04354+K13126+K14411+K13126+K11584+K14416+K13126+K04354+K11584+K14402+K11584+K14328+K11583+K11584+K11583+K04354+K13126+K11584+K14408+K11584+K13126+K11583+K13171+K11583+K14408+K13126+K14403+K11584+K14396+K14411+K11584+K11583+K11584+K14403+K13126+…
Genetic Information Processing	Folding, sorting and degradation	RNA degradation	174	ko03018	Isoform0000074;Isoform0000231;Isoform0000256;Isoform0000364;Isoform0000404;Isoform0000423;Isoform0000513;Isoform0000529;Isoform0000535;Isoform0000558;Isoform0000562;Isoform0000592;Isoform0000602;Isoform0000675;Isoform0000685;Isoform0000797;Isoform0000852;Isoform0000863;Isoform0000891;Isoform0000906;Isoform0000924;Isoform0001020;Isoform0001135;Isoform0001141;Isoform0001175;Isoform0001180;Isoform00…	K12616+K14442+K14442+K14442+K14442+K12619+K14442+K10643+K14442+K12619+K12598+K10643+K10643+K10643+K12585+K10643+K12617+K10643+K10643+K10643+K12598+K12603+K12598+K12598+K12617+K14442+K12617+K00962+K12598+K00962+K12617+K14442+K12580+K12591+K12607+K12580+K12580+K12591+K12580+K12617+K12607+K10643+K12585+K12605+K12605+K10643+K12607+K07573+K13126+K12605+K13126+K13126+K13126+K13126+K04043+K04043+K12580+…
Metabolism	Carbohydrate metabolism	Galactose metabolism	171	ko00052	Isoform0000647;Isoform0000694;Isoform0001094;Isoform0001848;Isoform0001876;Isoform0001949;Isoform0002062;Isoform0002115;Isoform0002160;Isoform0002296;Isoform0002313;Isoform0002325;Isoform0002418;Isoform0002421;Isoform0002435;Isoform0002522;Isoform0002578;Isoform0002727;Isoform0002792;Isoform0002827;Isoform0002905;Isoform0002909;Isoform0002945;Isoform0003367;Isoform0003480;Isoform0003650;Isoform00…	K01190+K01190+K18819+K06617+K18819+K18819+K06617+K06617+K06617+K01187+K06611+K06611+K06617+K06617+K06611+K01187+K06617+K06617+K06617+K06617+K06617+K01187+K06617+K06617+K06611+K06617+K06617+K06617+K06617+K06617+K06617+K06617+K06617+K06617+K06617+K06617+K06617+K06617+K06617+K06617+K06617+K06611+K06617+K12447+K06617+K01835+K06617+K06617+K06617+K12309+K06617+K01193+K01193+K01835+K01835+K00963+K01835+…
Metabolism	Carbohydrate metabolism	Pentose phosphate pathway	167	ko00030	Isoform0001072;Isoform0001318;Isoform0001902;Isoform0002784;Isoform0003082;Isoform0003147;Isoform0003238;Isoform0003677;Isoform0003742;Isoform0003840;Isoform0004038;Isoform0004057;Isoform0004941;Isoform0005303;Isoform0005403;Isoform0005471;Isoform0006007;Isoform0006403;Isoform0006432;Isoform0006471;Isoform0006603;Isoform0006759;Isoform0006837;Isoform0007105;Isoform0007118;Isoform0007158;Isoform00…	K00895+K00895+K00895+K00948+K00615+K00615+K00615+K00615+K00615+K00615+K00615+K00615+K00615+K01810+K01623+K00895+K00615+K01810+K01810+K01835+K01810+K01810+K00615+K01835+K01835+K00036+K01810+K00036+K01783+K00036+K00895+K01835+K00036+K00036+K00895+K01810+K01835+K00895+K01810+K00895+K01835+K00036+K00948+K00850+K01810+K01810+K01835+K00036+K01835+K00850+K00895+K00615+K00616+K00850+K00850+K00615+K00850+…
Metabolism	Metabolism of terpenoids and polyketides	Terpenoid backbone biosynthesis	163	ko00900	Isoform0003095;Isoform0003247;Isoform0003351;Isoform0003498;Isoform0003656;Isoform0003668;Isoform0003705;Isoform0003726;Isoform0004131;Isoform0004964;Isoform0005362;Isoform0005402;Isoform0005476;Isoform0005574;Isoform0006093;Isoform0006117;Isoform0006234;Isoform0006237;Isoform0006274;Isoform0006379;Isoform0006415;Isoform0006505;Isoform0006536;Isoform0007343;Isoform0007377;Isoform0007422;Isoform00…	K03526+K03526+K01662+K01662+K03526+K03526+K01662+K03526+K03526+K01662+K01662+K01662+K01662+K03526+K01662+K00021+K05954+K00021+K01662+K03526+K03526+K00021+K00021+K00021+K00021+K00021+K00021+K03526+K05356+K05356+K12742+K00021+K12742+K00021+K05356+K12742+K03526+K05356+K12742+K05356+K05954+K00938+K03526+K05906+K05356+K12742+K05906+K12742+K00021+K01641+K00021+K01641+K05356+K05906+K00099+K14066+K03527+…
Genetic Information Processing	Translation	Nucleocytoplasmic transport	150	ko03013	Isoform0000003;Isoform0000120;Isoform0000285;Isoform0000369;Isoform0000377;Isoform0000397;Isoform0000465;Isoform0000469;Isoform0000497;Isoform0000499;Isoform0000584;Isoform0000816;Isoform0000859;Isoform0000893;Isoform0000983;Isoform0001060;Isoform0001178;Isoform0001213;Isoform0001350;Isoform0001531;Isoform0001733;Isoform0001831;Isoform0002500;Isoform0002514;Isoform0002598;Isoform0002628;Isoform00…	K09291+K14326+K20222+K20223+K14289+K20222+K14297+K14290+K25201+K14290+K14297+K14301+K18752+K20221+K18752+K14297+K15436+K15436+K14293+K15436+K14293+K12882+K12875+K13174+K14309+K13171+K20223+K14318+K13174+K14317+K14306+K12875+K14328+K14326+K14328+K13171+K15042+K20724+K18723+K15042+K12812+K12812+K14328+K20221+K15042+K12878+K13151+K12881+K20222+K14290+K14319+K15042+K15042+K07562+K15042+K15042+K15042+…
Metabolism	Metabolism of other amino acids	Glutathione metabolism	149	ko00480	Isoform0001147;Isoform0001214;Isoform0001498;Isoform0001501;Isoform0001554;Isoform0001633;Isoform0001748;Isoform0001965;Isoform0002000;Isoform0002075;Isoform0002428;Isoform0002582;Isoform0003212;Isoform0003977;Isoform0004867;Isoform0005080;Isoform0006346;Isoform0006947;Isoform0007157;Isoform0007158;Isoform0007258;Isoform0007342;Isoform0007508;Isoform0007672;Isoform0007694;Isoform0007885;Isoform00…	K01256+K01256+K01256+K01256+K01256+K01256+K01256+K01256+K01256+K01256+K01256+K10807+K10807+K01256+K00799+K01256+K18592+K01255+K18592+K00036+K00036+K18592+K00036+K00036+K00036+K00383+K18592+K01255+K00036+K01256+K01255+K00383+K00036+K01919+K18592+K00383+K01255+K01255+K01256+K18592+K01255+K00383+K00033+K00383+K00434+K00383+K00033+K00031+K00383+K21456+K00033+K00434+K00033+K00033+K00383+K00797+K00383+…
Genetic Information Processing	Translation	Aminoacyl-tRNA biosynthesis	146	ko00970	Isoform0000536;Isoform0000574;Isoform0000598;Isoform0000670;Isoform0000737;Isoform0000756;Isoform0000761;Isoform0000786;Isoform0000792;Isoform0000847;Isoform0000916;Isoform0000960;Isoform0001053;Isoform0001364;Isoform0001380;Isoform0001412;Isoform0001537;Isoform0001548;Isoform0001590;Isoform0001627;Isoform0001700;Isoform0001886;Isoform0002049;Isoform0002072;Isoform0002394;Isoform0002590;Isoform00…	K01870+K01873+K01870+K01870+K01870+K01872+K01872+K01873+K01873+K01873+K01872+K01872+K01873+K01869+K01872+K01872+K01869+K01870+K01869+K01873+K01872+K01872+K01869+K01872+K01892+K01874+K01872+K01886+K01874+K01886+K01867+K01886+K01886+K01880+K01872+K01870+K01892+K01885+K01887+K01885+K01872+K01868+K01885+K01880+K01887+K01876+K01868+K01880+K01885+K01886+K01885+K01872+K01880+K01880+K01870+K01880+K01887+…
Metabolism	Global and overview maps	Fatty acid metabolism	138	ko01212	Isoform0000133;Isoform0001910;Isoform0002076;Isoform0002666;Isoform0002844;Isoform0003321;Isoform0003745;Isoform0003894;Isoform0004039;Isoform0004173;Isoform0004299;Isoform0004344;Isoform0004395;Isoform0004498;Isoform0004516;Isoform0004726;Isoform0004749;Isoform0004936;Isoform0005061;Isoform0005084;Isoform0005099;Isoform0005260;Isoform0005321;Isoform0005366;Isoform0005424;Isoform0005495;Isoform00…	K11262+K11262+K01962+K01963+K00249+K01962+K10527+K10527+K01897+K01897+K01897+K01897+K10527+K01897+K10527+K01897+K01897+K01897+K01897+K01962+K10527+K01897+K10527+K00232+K01897+K01963+K01897+K01897+K00232+K00232+K01897+K01897+K01897+K01963+K00232+K01897+K01897+K01897+K00232+K01897+K01897+K01897+K00232+K00232+K01897+K09458+K09458+K09458+K01963+K01897+K00249+K09458+K01961+K01962+K00232+K18660+K09458+…
Metabolism	Nucleotide metabolism	Purine metabolism	137	ko00230	Isoform0000068;Isoform0000086;Isoform0001686;Isoform0001904;Isoform0002222;Isoform0002298;Isoform0002582;Isoform0002651;Isoform0002764;Isoform0002784;Isoform0002885;Isoform0003090;Isoform0003212;Isoform0003363;Isoform0003478;Isoform0003648;Isoform0004275;Isoform0004463;Isoform0004683;Isoform0005150;Isoform0006231;Isoform0006471;Isoform0006529;Isoform0006540;Isoform0006882;Isoform0007089;Isoform00…	K01952+K01952+K01490+K01490+K01427+K00951+K10807+K01427+K00951+K00948+K00951+K01490+K10807+K00951+K00951+K00951+K11808+K00951+K00951+K00602+K01466+K01835+K01756+K01510+K00951+K01756+K01835+K01835+K01756+K00939+K01835+K01490+K13811+K00951+K01835+K00602+K01510+K00602+K01835+K00948+K00856+K01835+K00856+K01835+K00856+K01939+K01933+K01513+K14641+K00764+K00602+K00939+K01756+K01513+K00942+K01939+K01466+…
Metabolism	Carbohydrate metabolism	Citrate cycle (TCA cycle)	136	ko00020	Isoform0000834;Isoform0000919;Isoform0001004;Isoform0001041;Isoform0001076;Isoform0001176;Isoform0001267;Isoform0001279;Isoform0001673;Isoform0001974;Isoform0002113;Isoform0003309;Isoform0003885;Isoform0004292;Isoform0004618;Isoform0005352;Isoform0005519;Isoform0005738;Isoform0005757;Isoform0006085;Isoform0006168;Isoform0006170;Isoform0006407;Isoform0006555;Isoform0006868;Isoform0007048;Isoform00…	K00164+K00164+K01681+K00164+K01681+K01681+K01681+K00164+K01681+K00164+K01681+K01681+K01681+K01681+K01648+K01648+K01610+K01648+K00234+K00234+K00627+K00234+K01648+K01610+K01681+K01610+K01648+K01681+K00627+K00234+K01648+K00234+K01648+K00382+K01648+K00382+K00627+K01648+K00026+K00161+K01679+K00382+K01679+K00627+K00234+K00627+K01681+K00382+K00161+K01647+K01647+K01681+K00031+K00627+K00382+K00161+K00026+…
Cellular Processes	Transport and catabolism	Phagosome	136	ko04145	Isoform0000090;Isoform0002381;Isoform0002946;Isoform0003849;Isoform0004659;Isoform0004962;Isoform0005600;Isoform0005606;Isoform0005779;Isoform0005980;Isoform0006339;Isoform0008851;Isoform0009000;Isoform0009202;Isoform0009230;Isoform0009257;Isoform0009368;Isoform0009401;Isoform0009731;Isoform0009922;Isoform0010177;Isoform0010384;Isoform0010449;Isoform0010457;Isoform0010613;Isoform0010642;Isoform00…	K00921+K02154+K00914+K00914+K02145+K02145+K02154+K07375+K02145+K02145+K08057+K08054+K02145+K02147+K02147+K08057+K02147+K02154+K02147+K10956+K02145+K10956+K08057+K10956+K08054+K02147+K02147+K02147+K07374+K10956+K10956+K07375+K07374+K07374+K07375+K10956+K02147+K10956+K07374+K08054+K07375+K07375+K07374+K10956+K07374+K02148+K07375+K07375+K07374+K02144+K02144+K02144+K07375+K08057+K07374+K07374+K07374+…
Metabolism	Amino acid metabolism	Alanine, aspartate and glutamate metabolism	132	ko00250	Isoform0000406;Isoform0000475;Isoform0001640;Isoform0002052;Isoform0003611;Isoform0004438;Isoform0004725;Isoform0004928;Isoform0004960;Isoform0005047;Isoform0005502;Isoform0006036;Isoform0006242;Isoform0006529;Isoform0006702;Isoform0007089;Isoform0007267;Isoform0007325;Isoform0007472;Isoform0008133;Isoform0008549;Isoform0008693;Isoform0008698;Isoform0008862;Isoform0008907;Isoform0009318;Isoform00…	K01955+K01955+K01955+K01955+K00830+K00278+K00262+K00278+K00820+K14272+K00278+K00278+K00820+K01756+K01953+K01756+K00830+K01756+K01953+K14272+K17761+K01953+K00830+K01953+K00814+K00294+K01939+K16871+K14272+K00830+K00830+K14272+K17761+K01940+K00764+K14272+K01756+K14272+K00294+K01939+K00294+K00294+K00814+K14272+K00814+K01580+K17761+K00814+K16871+K00827+K01580+K01580+K00827+K14272+K01755+K01580+K00278+…
Metabolism	Metabolism of cofactors and vitamins	Porphyrin metabolism	131	ko00860	Isoform0000128;Isoform0000149;Isoform0000194;Isoform0000280;Isoform0000452;Isoform0000633;Isoform0000798;Isoform0001006;Isoform0001204;Isoform0001404;Isoform0002194;Isoform0002200;Isoform0002673;Isoform0003070;Isoform0003246;Isoform0003870;Isoform0003888;Isoform0003922;Isoform0004363;Isoform0004543;Isoform0004823;Isoform0004857;Isoform0005006;Isoform0005070;Isoform0005634;Isoform0005697;Isoform00…	K03403+K03403+K03403+K03403+K03403+K03403+K03403+K03403+K03403+K03403+K21480+K03403+K03403+K03403+K02492+K03404+K03403+K03404+K03403+K01845+K02492+K01885+K01885+K01885+K01885+K03403+K01885+K01885+K01772+K03403+K02492+K02492+K13071+K01885+K02492+K01885+K02492+K01772+K13071+K01885+K01772+K00218+K13600+K13606+K00231+K03403+K02257+K00231+K13606+K13600+K01845+K02492+K03403+K00231+K01698+K01772+K02257+…
Metabolism	Lipid metabolism	Glycerolipid metabolism	130	ko00561	Isoform0001689;Isoform0001783;Isoform0002106;Isoform0002284;Isoform0002459;Isoform0002986;Isoform0003232;Isoform0003727;Isoform0004115;Isoform0004583;Isoform0005930;Isoform0005978;Isoform0006074;Isoform0006474;Isoform0006798;Isoform0007017;Isoform0007468;Isoform0007911;Isoform0008180;Isoform0008224;Isoform0008572;Isoform0008638;Isoform0008779;Isoform0008966;Isoform0009101;Isoform0009145;Isoform00…	K15728+K22920+K00679+K22920+K00901+K09480+K00901+K09480+K14674+K14674+K00864+K21362+K00901+K00864+K21362+K11155+K21362+K11155+K21362+K00128+K00128+K00901+K06119+K00864+K14085+K06119+K14085+K00128+K03715+K00630+K00128+K13508+K03715+K00901+K00901+K09480+K14085+K00864+K00630+K00864+K00864+K14085+K13508+K03715+K06119+K13519+K07407+K22849+K00128+K09480+K00655+K00864+K00128+K06118+K13508+K11155+K00630+…
Metabolism	Lipid metabolism	Glycerophospholipid metabolism	129	ko00564	Isoform0000490;Isoform0001143;Isoform0001536;Isoform0001689;Isoform0001956;Isoform0002459;Isoform0002612;Isoform0002679;Isoform0002698;Isoform0002730;Isoform0002732;Isoform0002897;Isoform0003232;Isoform0003411;Isoform0003583;Isoform0004115;Isoform0004375;Isoform0004583;Isoform0004781;Isoform0005162;Isoform0005224;Isoform0005739;Isoform0006074;Isoform0006270;Isoform0006873;Isoform0008103;Isoform00…	K01115+K01115+K01115+K15728+K01115+K00901+K01115+K01115+K01115+K01115+K01115+K01115+K00901+K01115+K01115+K14674+K13510+K14674+K13510+K13510+K01613+K00111+K00901+K01613+K01115+K01114+K22389+K01114+K01114+K00901+K01115+K00630+K01114+K01114+K13508+K00901+K00901+K22389+K13510+K00630+K13508+K01114+K22389+K00981+K01114+K13519+K00655+K25193+K01115+K13508+K22389+K00630+K00967+K01114+K05929+K00901+K13508+…
Metabolism	Amino acid metabolism	Tryptophan metabolism	128	ko00380	Isoform0000837;Isoform0001785;Isoform0002528;Isoform0005419;Isoform0007820;Isoform0008079;Isoform0008224;Isoform0008235;Isoform0008572;Isoform0009040;Isoform0009098;Isoform0009101;Isoform0009120;Isoform0009320;Isoform0009385;Isoform0009439;Isoform0009598;Isoform0009743;Isoform0009773;Isoform0009846;Isoform0010017;Isoform0010144;Isoform0010334;Isoform0010383;Isoform0010396;Isoform0010543;Isoform00…	K03781+K22588+K11816+K23947+K00382+K00382+K00128+K03781+K00128+K22588+K03781+K14085+K00382+K03781+K14085+K00128+K03781+K03781+K00128+K03781+K03781+K14085+K00382+K23947+K14085+K03781+K01426+K01426+K01593+K00128+K01593+K22588+K00128+K01593+K00382+K03781+K03781+K03781+K00128+K03781+K03781+K00128+K00128+K00382+K00626+K03781+K03781+K00658+K00128+K00128+K01593+K00128+K03781+K00128+K00128+K00382+K00626+…
Metabolism	Carbohydrate metabolism	Ascorbate and aldarate metabolism	125	ko00053	Isoform0004656;Isoform0004811;Isoform0006365;Isoform0007211;Isoform0007337;Isoform0007469;Isoform0008084;Isoform0008189;Isoform0008224;Isoform0008269;Isoform0008572;Isoform0008905;Isoform0009101;Isoform0009222;Isoform0009231;Isoform0009384;Isoform0009385;Isoform0009389;Isoform0009414;Isoform0009439;Isoform0009642;Isoform0009773;Isoform0010144;Isoform0010396;Isoform0010618;Isoform0010671;Isoform00…	K14190+K00012+K12447+K14190+K14190+K10046+K12447+K14190+K00128+K14190+K00128+K14190+K14085+K00012+K00225+K14190+K14085+K08679+K14190+K00128+K14190+K00128+K14085+K14085+K00012+K08679+K08232+K00434+K14190+K08679+K00128+K00012+K08232+K00128+K08679+K08679+K08232+K00128+K00434+K00128+K00128+K08232+K14190+K08232+K00128+K00128+K00128+K00012+K00128+K08232+K08232+K00128+K08679+K08232+K08232+K08679+K00128+…
Metabolism	Amino acid metabolism	Arginine and proline metabolism	122	ko00330	Isoform0000168;Isoform0001780;Isoform0001945;Isoform0002569;Isoform0002714;Isoform0002743;Isoform0003133;Isoform0003229;Isoform0003891;Isoform0003896;Isoform0003927;Isoform0003939;Isoform0004353;Isoform0004801;Isoform0005334;Isoform0005723;Isoform0005763;Isoform0005918;Isoform0006686;Isoform0006774;Isoform0006869;Isoform0007210;Isoform0007571;Isoform0008224;Isoform0008387;Isoform0008572;Isoform00…	K13427+K01583+K01583+K01583+K01583+K01583+K01583+K01583+K01583+K12657+K01583+K01583+K17839+K01583+K12657+K01583+K01611+K01583+K01583+K01583+K17839+K17839+K17839+K00128+K17839+K00128+K00318+K17839+K14085+K00318+K13427+K13427+K00294+K14085+K00128+K00128+K14085+K00286+K00318+K17839+K14085+K00294+K01426+K01426+K00294+K01611+K00294+K00128+K01611+K01611+K00318+K00128+K01611+K00128+K00819+K00128+K00128+…
Metabolism	Carbohydrate metabolism	Fructose and mannose metabolism	121	ko00051	Isoform0001072;Isoform0001318;Isoform0001902;Isoform0003980;Isoform0004579;Isoform0005377;Isoform0005403;Isoform0005471;Isoform0005815;Isoform0007514;Isoform0007794;Isoform0007874;Isoform0007996;Isoform0008174;Isoform0008191;Isoform0008425;Isoform0008659;Isoform0009233;Isoform0009242;Isoform0009387;Isoform0009669;Isoform0009686;Isoform0009859;Isoform0009864;Isoform0010014;Isoform0010025;Isoform00…	K00895+K00895+K00895+K01803+K01103+K01103+K01623+K00895+K01103+K00895+K00895+K01103+K00895+K00895+K00844+K00850+K19355+K00850+K00895+K00844+K00850+K00844+K19355+K00850+K00850+K01623+K00844+K01809+K00850+K00008+K00895+K00850+K00850+K03841+K19355+K00847+K03841+K00966+K01809+K03841+K00850+K00966+K03841+K01805+K00966+K01623+K00850+K01623+K03841+K00850+K00847+K01809+K01623+K01809+K00847+K03841+K03841+…
Metabolism	Lipid metabolism	Fatty acid degradation	121	ko00071	Isoform0002844;Isoform0003745;Isoform0003894;Isoform0004039;Isoform0004173;Isoform0004299;Isoform0004344;Isoform0004395;Isoform0004498;Isoform0004516;Isoform0004726;Isoform0004749;Isoform0004936;Isoform0005061;Isoform0005099;Isoform0005260;Isoform0005321;Isoform0005366;Isoform0005424;Isoform0005590;Isoform0005671;Isoform0005684;Isoform0005706;Isoform0005765;Isoform0005778;Isoform0005814;Isoform00…	K00249+K10527+K10527+K01897+K01897+K01897+K01897+K10527+K01897+K10527+K01897+K01897+K01897+K01897+K10527+K01897+K10527+K00232+K01897+K01897+K01897+K00232+K00232+K01897+K01897+K01897+K00232+K01897+K01897+K01897+K00232+K01897+K01897+K01897+K00232+K00232+K01897+K01897+K00249+K00128+K00128+K00232+K14085+K14085+K00128+K00232+K00232+K00128+K01897+K14085+K14085+K00128+K00128+K00128+K00128+K00128+K00121+…
Genetic Information Processing	Folding, sorting and degradation	Proteasome	119	ko03050	Isoform0000021;Isoform0000745;Isoform0000755;Isoform0000812;Isoform0000839;Isoform0000896;Isoform0001354;Isoform0001460;Isoform0001810;Isoform0003426;Isoform0003751;Isoform0004733;Isoform0004942;Isoform0005717;Isoform0007624;Isoform0007842;Isoform0008748;Isoform0008983;Isoform0009247;Isoform0010446;Isoform0011265;Isoform0011859;Isoform0012152;Isoform0012192;Isoform0012933;Isoform0013380;Isoform00…	K06699+K03032+K03032+K03032+K03032+K03032+K03028+K03028+K03028+K03028+K11599+K03028+K03032+K03028+K03061+K03031+K03032+K03028+K03028+K03033+K03064+K03033+K03035+K03033+K03035+K03062+K03061+K03035+K03065+K03064+K03062+K03065+K03039+K03029+K03033+K03063+K06700+K03062+K03063+K03064+K03065+K03036+K03039+K03035+K03035+K03066+K03063+K03064+K03065+K03062+K03061+K03029+K03029+K03037+K03039+K03061+K02738+…
Metabolism	Biosynthesis of other secondary metabolites	Phenylpropanoid biosynthesis	116	ko00940	Isoform0003875;Isoform0003987;Isoform0004064;Isoform0005097;Isoform0005355;Isoform0005513;Isoform0005616;Isoform0005760;Isoform0005813;Isoform0005936;Isoform0006081;Isoform0006462;Isoform0006500;Isoform0006674;Isoform0006708;Isoform0007063;Isoform0008039;Isoform0008155;Isoform0008503;Isoform0008598;Isoform0008874;Isoform0009038;Isoform0009290;Isoform0010065;Isoform0010113;Isoform0010320;Isoform00…	K10775+K10775+K10775+K10775+K13065+K13065+K13065+K10775+K10775+K01904+K18368+K10775+K13065+K00083+K10775+K13065+K01904+K01904+K01904+K09755+K10775+K13065+K01904+K22395+K10775+K13065+K01904+K01904+K01904+K01904+K10775+K12355+K09754+K01904+K01904+K09755+K09754+K22395+K09755+K00487+K10775+K09754+K01904+K12355+K09754+K01904+K13065+K13065+K00487+K18368+K13065+K09754+K12355+K13065+K09754+K13065+K13065+…
Metabolism	Energy metabolism	Nitrogen metabolism	114	ko00910	Isoform0000026;Isoform0000029;Isoform0000030;Isoform0000032;Isoform0000037;Isoform0000038;Isoform0000106;Isoform0000200;Isoform0000378;Isoform0000789;Isoform0001230;Isoform0001353;Isoform0001596;Isoform0002079;Isoform0002105;Isoform0002165;Isoform0002600;Isoform0002962;Isoform0003256;Isoform0003718;Isoform0004407;Isoform0004619;Isoform0004621;Isoform0004725;Isoform0004858;Isoform0004912;Isoform00…	K00284+K00284+K00284+K00284+K00284+K00284+K00284+K00284+K00284+K00284+K00284+K00284+K00284+K10534+K00284+K10534+K00284+K10534+K00284+K00284+K10534+K00284+K00284+K00262+K00284+K00284+K00284+K00284+K00284+K00284+K00366+K01673+K10534+K00284+K01673+K00366+K00284+K01455+K00261+K00261+K01915+K00261+K01915+K00261+K00284+K00261+K01915+K01915+K00284+K01455+K01915+K00261+K01455+K02575+K02575+K00264+K00284+…
Metabolism	Global and overview maps	2-Oxocarboxylic acid metabolism	110	ko01210	Isoform0001004;Isoform0001076;Isoform0001176;Isoform0001267;Isoform0001673;Isoform0002113;Isoform0003309;Isoform0003885;Isoform0004292;Isoform0005017;Isoform0005047;Isoform0006028;Isoform0006097;Isoform0006372;Isoform0006607;Isoform0006868;Isoform0006931;Isoform0007191;Isoform0007244;Isoform0007437;Isoform0007511;Isoform0007528;Isoform0007991;Isoform0008133;Isoform0008202;Isoform0008608;Isoform00…	K01681+K01681+K01681+K01681+K01681+K01681+K01681+K01681+K01681+K00145+K14272+K00928+K01652+K00620+K00145+K01681+K00145+K01681+K01687+K00620+K00145+K01652+K00928+K14272+K01649+K00053+K00620+K00928+K00814+K14682+K14677+K14272+K14272+K01681+K14272+K01703+K14272+K01653+K00818+K01647+K01647+K01681+K00814+K00031+K14272+K00814+K00818+K14677+K01703+K00814+K01647+K01647+K01647+K14272+K01703+K01703+K01653+…
Metabolism	Carbohydrate metabolism	Inositol phosphate metabolism	108	ko00562	Isoform0000090;Isoform0000155;Isoform0001036;Isoform0001108;Isoform0001168;Isoform0001174;Isoform0001283;Isoform0001543;Isoform0001632;Isoform0001794;Isoform0001947;Isoform0001973;Isoform0002176;Isoform0002351;Isoform0002352;Isoform0002748;Isoform0002798;Isoform0002946;Isoform0003132;Isoform0003798;Isoform0003849;Isoform0003980;Isoform0003997;Isoform0004134;Isoform0005715;Isoform0005775;Isoform00…	K00921+K19801+K22913+K22913+K19801+K22913+K22913+K22913+K22913+K18081+K00889+K22913+K22913+K00140+K00889+K00889+K00889+K00914+K00889+K24221+K00914+K01803+K00889+K00889+K21797+K24221+K21797+K24221+K01110+K22913+K05857+K21797+K05857+K05857+K00889+K01114+K01110+K05857+K01114+K01110+K01858+K01110+K01114+K01092+K24221+K05857+K01858+K22913+K21797+K01858+K01858+K01114+K01858+K01114+K01858+K01858+K01858+…
Metabolism	Amino acid metabolism	Tyrosine metabolism	107	ko00350	Isoform0002288;Isoform0002646;Isoform0003781;Isoform0003915;Isoform0004022;Isoform0004968;Isoform0005020;Isoform0005211;Isoform0005681;Isoform0005897;Isoform0006316;Isoform0007929;Isoform0008346;Isoform0008372;Isoform0008630;Isoform0008697;Isoform0008864;Isoform0009042;Isoform0009303;Isoform0009445;Isoform0009451;Isoform0009453;Isoform0009594;Isoform0009954;Isoform0010020;Isoform0010243;Isoform00…	K00276+K00276+K00276+K00276+K00276+K00276+K00276+K00276+K00276+K00276+K00276+K00276+K00276+K00422+K00422+K00422+K00422+K00276+K00422+K00422+K00422+K00422+K00276+K00422+K00422+K00815+K00422+K00422+K00815+K00422+K15849+K01593+K01593+K01593+K01555+K00422+K00815+K00815+K00276+K00121+K00815+K15849+K01593+K00811+K01593+K00451+K14455+K00815+K00121+K00121+K14454+K00811+K00811+K14455+K14454+K14454+K15849+…
Metabolism	Amino acid metabolism	Valine, leucine and isoleucine degradation	104	ko00280	Isoform0002351;Isoform0002844;Isoform0004270;Isoform0007820;Isoform0007865;Isoform0007948;Isoform0008079;Isoform0008224;Isoform0008572;Isoform0008910;Isoform0009030;Isoform0009101;Isoform0009120;Isoform0009220;Isoform0009289;Isoform0009385;Isoform0009439;Isoform0009773;Isoform0010144;Isoform0010334;Isoform0010396;Isoform0010610;Isoform0010849;Isoform0010918;Isoform0011198;Isoform0011211;Isoform00…	K00140+K00249+K01968+K00382+K01969+K00249+K00382+K00128+K00128+K01968+K01969+K14085+K00382+K18660+K09699+K14085+K00128+K00128+K14085+K00382+K14085+K00140+K18660+K01641+K00128+K01641+K00128+K01640+K00382+K00128+K00128+K00128+K00827+K00382+K00827+K00626+K01641+K01640+K09699+K07513+K00128+K01640+K00128+K00128+K00128+K00128+K00382+K07513+K00626+K00626+K01640+K00128+K00626+K01640+K00382+K00827+K07513+…
Metabolism	Metabolism of other amino acids	beta-Alanine metabolism	103	ko00410	Isoform0002288;Isoform0002351;Isoform0002646;Isoform0003078;Isoform0003781;Isoform0003915;Isoform0004022;Isoform0004353;Isoform0004968;Isoform0005020;Isoform0005211;Isoform0005366;Isoform0005681;Isoform0005684;Isoform0005706;Isoform0005878;Isoform0005897;Isoform0006316;Isoform0006573;Isoform0006869;Isoform0007039;Isoform0007069;Isoform0007210;Isoform0007571;Isoform0007929;Isoform0008224;Isoform00…	K00276+K00140+K00276+K01578+K00276+K00276+K00276+K17839+K00276+K00276+K00276+K00232+K00276+K00232+K00232+K00232+K00276+K00276+K00232+K17839+K00232+K00232+K17839+K17839+K00276+K00128+K00276+K17839+K00128+K00232+K17839+K00276+K14085+K14085+K00128+K00276+K00232+K01464+K00232+K00128+K14085+K17839+K14085+K00140+K01464+K00128+K00128+K01580+K00128+K00128+K00128+K00276+K01580+K01580+K01580+K00128+K01578+…
Metabolism	Lipid metabolism	alpha-Linolenic acid metabolism	102	ko00592	Isoform0001552;Isoform0001796;Isoform0002110;Isoform0002127;Isoform0002137;Isoform0002454;Isoform0002491;Isoform0002819;Isoform0002820;Isoform0002823;Isoform0003308;Isoform0003482;Isoform0003745;Isoform0003894;Isoform0004115;Isoform0004383;Isoform0004395;Isoform0004516;Isoform0004583;Isoform0005099;Isoform0005321;Isoform0005366;Isoform0005473;Isoform0005684;Isoform0005706;Isoform0005878;Isoform00…	K00454+K00454+K00454+K00454+K00454+K00454+K00454+K00454+K00454+K00454+K00454+K00454+K10527+K10527+K14674+K00454+K10527+K10527+K14674+K10527+K10527+K00232+K00454+K00232+K00232+K00232+K00454+K00224+K00232+K00224+K00232+K00232+K00454+K00454+K10526+K22389+K00454+K00232+K10526+K10526+K00232+K00232+K00454+K00454+K22389+K00454+K10526+K22389+K01723+K22389+K22389+K01723+K07513+K10528+K10526+K22389+K10528+…
Organismal Systems	Environmental adaptation	Circadian rhythm - plant	98	ko04712	Isoform0000321;Isoform0000328;Isoform0000391;Isoform0000395;Isoform0000422;Isoform0000495;Isoform0000512;Isoform0000547;Isoform0000551;Isoform0000561;Isoform0000725;Isoform0000775;Isoform0001781;Isoform0001874;Isoform0001909;Isoform0002029;Isoform0002382;Isoform0002431;Isoform0002487;Isoform0002546;Isoform0002674;Isoform0002906;Isoform0003041;Isoform0003128;Isoform0003252;Isoform0003407;Isoform00…	K12124+K12121+K12121+K12124+K12121+K16240+K12124+K12124+K12120+K16240+K12120+K12120+K12127+K12133+K12133+K12124+K12124+K03115+K12118+K12129+K12129+K12133+K12118+K12129+K03097+K12118+K12118+K12124+K12118+K03097+K12118+K12119+K12130+K12124+K12118+K12115+K12130+K12118+K12130+K12115+K12119+K12130+K12130+K12119+K12115+K10143+K12127+K12115+K12125+K10143+K12115+K12124+K12130+K10143+K12130+K10143+K12115+…
Genetic Information Processing	Translation	Ribosome biogenesis in eukaryotes	96	ko03008	Isoform0000273;Isoform0000423;Isoform0000469;Isoform0000499;Isoform0000558;Isoform0000703;Isoform0000892;Isoform0001222;Isoform0001493;Isoform0001515;Isoform0002431;Isoform0002494;Isoform0002705;Isoform0002757;Isoform0002914;Isoform0003087;Isoform0003252;Isoform0003584;Isoform0003912;Isoform0004147;Isoform0004636;Isoform0005196;Isoform0005834;Isoform0005928;Isoform0006890;Isoform0007040;Isoform00…	K14569+K12619+K14290+K14290+K12619+K14544+K14536+K14521+K14554+K14556+K03115+K14555+K14571+K14552+K14571+K14548+K03097+K03097+K14550+K14539+K14572+K06943+K06943+K06943+K07178+K11883+K14538+K14546+K14290+K14553+K14570+K14538+K11883+K07562+K11883+K11883+K14539+K14572+K14553+K14538+K07562+K14559+K07562+K14564+K06943+K14537+K14538+K07178+K14538+K14565+K14565+K03115+K14538+K14538+K03097+K14564+K03097+…
Metabolism	Energy metabolism	Photosynthesis - antenna proteins	95	ko00196	Isoform0006554;Isoform0013051;Isoform0013280;Isoform0013747;Isoform0014121;Isoform0017316;Isoform0017430;Isoform0018059;Isoform0018417;Isoform0019057;Isoform0019186;Isoform0019566;Isoform0019651;Isoform0019735;Isoform0019863;Isoform0019895;Isoform0020390;Isoform0020405;Isoform0020479;Isoform0020544;Isoform0020622;Isoform0020752;Isoform0020823;Isoform0020888;Isoform0020957;Isoform0021021;Isoform00…	K08910+K08912+K08912+K08912+K08916+K08914+K08912+K08912+K08909+K08917+K08908+K08912+K14172+K08913+K14172+K08912+K08909+K08912+K08908+K08916+K08917+K08916+K08913+K08910+K08912+K08912+K08909+K08912+K08910+K08912+K08912+K08915+K08912+K08916+K08912+K08910+K08912+K08908+K08909+K08908+K08908+K08907+K08907+K08913+K08912+K08910+K08917+K08912+K08911+K08914+K08910+K08911+K08917+K08908+K08912+K08915+K08912+…
Metabolism	Amino acid metabolism	Arginine biosynthesis	94	ko00220	Isoform0000168;Isoform0002222;Isoform0002651;Isoform0004725;Isoform0005017;Isoform0005047;Isoform0006372;Isoform0006607;Isoform0006931;Isoform0007437;Isoform0007511;Isoform0008133;Isoform0008611;Isoform0008907;Isoform0009254;Isoform0009265;Isoform0009527;Isoform0009573;Isoform0009928;Isoform0010115;Isoform0010200;Isoform0010323;Isoform0010619;Isoform0010829;Isoform0011282;Isoform0011335;Isoform00…	K13427+K01427+K01427+K00262+K00145+K14272+K00620+K00145+K00145+K00620+K00145+K14272+K00620+K00814+K13427+K13427+K14682+K14677+K14272+K14272+K01940+K14272+K14272+K00818+K00814+K14272+K00814+K00818+K14677+K00814+K14272+K01755+K14272+K00811+K14677+K00814+K00818+K00261+K01940+K14455+K00261+K01915+K00261+K01915+K00261+K14454+K00261+K01438+K00811+K00811+K14455+K14454+K14454+K01915+K01915+K01915+K01476+…
Metabolism	Biosynthesis of other secondary metabolites	Biosynthesis of various plant secondary metabolites	91	ko00999	Isoform0004458;Isoform0005299;Isoform0006519;Isoform0006930;Isoform0006977;Isoform0006984;Isoform0007133;Isoform0007573;Isoform0007602;Isoform0007669;Isoform0007791;Isoform0007949;Isoform0008033;Isoform0008302;Isoform0008555;Isoform0009226;Isoform0009286;Isoform0009408;Isoform0009522;Isoform0009626;Isoform0010809;Isoform0011515;Isoform0011719;Isoform0011927;Isoform0012119;Isoform0012365;Isoform00…	K00789+K01188+K05349+K05349+K05349+K05349+K00789+K05349+K05349+K05349+K05349+K05349+K05349+K05349+K05349+K05349+K01188+K13832+K13832+K01188+K00789+K13832+K05350+K00789+K01188+K05349+K00789+K05350+K23279+K05350+K01188+K23279+K00789+K00789+K23260+K00789+K05350+K01188+K00789+K00789+K23279+K23260+K23260+K00789+K00789+K01188+K01188+K23279+K00789+K00789+K00789+K00789+K00789+K22374+K00789+K22374+K00789+…
Metabolism	Lipid metabolism	Fatty acid biosynthesis	88	ko00061	Isoform0000133;Isoform0001910;Isoform0002076;Isoform0002666;Isoform0003321;Isoform0004039;Isoform0004173;Isoform0004299;Isoform0004344;Isoform0004498;Isoform0004726;Isoform0004749;Isoform0004936;Isoform0005061;Isoform0005084;Isoform0005260;Isoform0005424;Isoform0005495;Isoform0005590;Isoform0005671;Isoform0005765;Isoform0005778;Isoform0005814;Isoform0005862;Isoform0006146;Isoform0006228;Isoform00…	K11262+K11262+K01962+K01963+K01962+K01897+K01897+K01897+K01897+K01897+K01897+K01897+K01897+K01897+K01962+K01897+K01897+K01963+K01897+K01897+K01897+K01897+K01897+K01963+K01897+K01897+K01897+K01897+K01897+K01897+K01897+K09458+K09458+K09458+K01963+K01897+K09458+K01961+K01962+K18660+K09458+K01961+K09458+K01897+K01963+K01962+K18660+K09458+K10781+K09458+K01963+K00648+K01963+K09458+K01897+K00648+K09458+…
Metabolism	Carbohydrate metabolism	Pentose and glucuronate interconversions	87	ko00040	Isoform0004811;Isoform0006365;Isoform0007194;Isoform0007432;Isoform0008084;Isoform0008799;Isoform0009039;Isoform0009053;Isoform0009222;Isoform0009373;Isoform0009712;Isoform0009826;Isoform0010201;Isoform0010288;Isoform0010448;Isoform0010484;Isoform0010617;Isoform0010618;Isoform0010801;Isoform0010874;Isoform0010922;Isoform0011339;Isoform0011364;Isoform0011376;Isoform0011378;Isoform0011442;Isoform00…	K00012+K12447+K00963+K01783+K12447+K01728+K00963+K01728+K00012+K01051+K01051+K01051+K00854+K00963+K00963+K01051+K00008+K00012+K01051+K01051+K01051+K01051+K01051+K00012+K01728+K01051+K01728+K00963+K01051+K01051+K01051+K01728+K01051+K00012+K01805+K22935+K00963+K01728+K01728+K22935+K22935+K22935+K01728+K01728+K22935+K22935+K01051+K01213+K01728+K01051+K01728+K01728+K01783+K01051+K00012+K01783+K00963+…
Genetic Information Processing	Folding, sorting and degradation	Protein export	84	ko03060	Isoform0000458;Isoform0001093;Isoform0001106;Isoform0001295;Isoform0001371;Isoform0003551;Isoform0004925;Isoform0004954;Isoform0004975;Isoform0005114;Isoform0005272;Isoform0006050;Isoform0006218;Isoform0006381;Isoform0006465;Isoform0006518;Isoform0006806;Isoform0007036;Isoform0007139;Isoform0007371;Isoform0007617;Isoform0008040;Isoform0008366;Isoform0008952;Isoform0009648;Isoform0009694;Isoform00…	K03070+K03070+K03116+K03070+K03070+K03105+K09490+K09540+K09540+K09540+K09490+K09490+K03107+K03106+K03108+K09490+K09490+K13431+K03108+K03108+K03106+K03217+K03107+K03106+K03100+K03070+K03217+K10956+K03106+K03100+K03106+K10956+K10956+K03106+K03217+K10956+K03217+K03100+K10956+K10956+K03100+K03108+K03106+K03217+K10956+K03106+K10956+K03100+K03217+K03100+K03217+K03100+K03217+K09490+K03108+K03110+K03100+…
Metabolism	Carbohydrate metabolism	Propanoate metabolism	82	ko00640	Isoform0000133;Isoform0001910;Isoform0002053;Isoform0002076;Isoform0002126;Isoform0002351;Isoform0002666;Isoform0003078;Isoform0003321;Isoform0004296;Isoform0005084;Isoform0005366;Isoform0005495;Isoform0005684;Isoform0005706;Isoform0005862;Isoform0005878;Isoform0006573;Isoform0007039;Isoform0007069;Isoform0007743;Isoform0007820;Isoform0008079;Isoform0008377;Isoform0008416;Isoform0008727;Isoform00…	K11262+K11262+K01895+K01962+K01895+K00140+K01963+K01578+K01962+K01895+K01962+K00232+K01963+K00232+K00232+K01963+K00232+K00232+K00232+K00232+K01963+K00382+K00382+K01961+K01962+K00232+K00382+K09699+K00232+K00232+K01961+K00382+K01963+K01962+K00140+K01963+K00382+K01963+K00382+K01900+K09699+K01578+K01578+K00382+K00232+K00232+K01900+K00382+K01900+K00166+K05605+K00232+K01900+K01963+K00232+K00166+K05605+…
Environmental Information Processing	Signal transduction	Phosphatidylinositol signaling system	81	ko04070	Isoform0000090;Isoform0000155;Isoform0001168;Isoform0001794;Isoform0001947;Isoform0002352;Isoform0002459;Isoform0002748;Isoform0002798;Isoform0002946;Isoform0003132;Isoform0003232;Isoform0003849;Isoform0003997;Isoform0004134;Isoform0005715;Isoform0006074;Isoform0006173;Isoform0007009;Isoform0007378;Isoform0007427;Isoform0007753;Isoform0007801;Isoform0007921;Isoform0007934;Isoform0008114;Isoform00…	K00921+K19801+K19801+K18081+K00889+K00889+K00901+K00889+K00889+K00914+K00889+K00901+K00914+K00889+K00889+K21797+K00901+K21797+K01110+K05857+K21797+K05857+K02183+K05857+K00889+K01110+K05857+K01110+K01110+K00901+K01092+K05857+K21797+K02183+K00901+K00901+K02183+K02183+K00981+K00901+K00901+K00981+K00901+K02183+K00981+K00981+K00901+K01092+K00981+K02183+K00913+K00913+K15422+K15422+K01092+K15422+K00913+…
Metabolism	Metabolism of other amino acids	Cyanoamino acid metabolism	80	ko00460	Isoform0005299;Isoform0005753;Isoform0005970;Isoform0006346;Isoform0006519;Isoform0006637;Isoform0006930;Isoform0006977;Isoform0006984;Isoform0007107;Isoform0007157;Isoform0007342;Isoform0007573;Isoform0007602;Isoform0007669;Isoform0007791;Isoform0007949;Isoform0007950;Isoform0008033;Isoform0008179;Isoform0008302;Isoform0008330;Isoform0008411;Isoform0008555;Isoform0009072;Isoform0009213;Isoform00…	K01188+K00600+K00600+K18592+K05349+K00600+K05349+K05349+K05349+K00600+K18592+K18592+K05349+K05349+K05349+K05349+K05349+K18592+K05349+K00600+K05349+K00600+K00600+K05349+K00600+K18592+K05349+K01188+K00600+K00600+K00600+K01188+K18592+K00600+K00600+K00600+K00600+K00600+K00600+K05350+K13035+K01188+K00600+K05349+K05350+K00600+K00600+K05350+K01188+K13035+K00600+K01455+K05350+K01188+K00600+K00600+K00600+…
Metabolism	Amino acid metabolism	Phenylalanine metabolism	78	ko00360	Isoform0002288;Isoform0002646;Isoform0003781;Isoform0003875;Isoform0003915;Isoform0003987;Isoform0004022;Isoform0004064;Isoform0004968;Isoform0005020;Isoform0005097;Isoform0005211;Isoform0005681;Isoform0005760;Isoform0005813;Isoform0005897;Isoform0006316;Isoform0006462;Isoform0006708;Isoform0007929;Isoform0008346;Isoform0008874;Isoform0009042;Isoform0009594;Isoform0010113;Isoform0010243;Isoform00…	K00276+K00276+K00276+K10775+K00276+K10775+K00276+K10775+K00276+K00276+K10775+K00276+K00276+K10775+K10775+K00276+K00276+K10775+K10775+K00276+K00276+K10775+K00276+K00276+K10775+K00815+K00815+K15849+K01426+K10775+K01426+K01593+K01593+K01593+K10775+K00815+K00815+K00276+K00815+K15849+K01593+K00811+K01593+K14455+K00815+K01426+K14454+K00811+K00811+K14455+K14454+K14454+K15849+K00817+K00817+K01593+K00817+…
Genetic Information Processing	Transcription	RNA polymerase	77	ko03020	Isoform0000169;Isoform0000195;Isoform0000203;Isoform0000216;Isoform0000218;Isoform0000260;Isoform0000271;Isoform0000361;Isoform0000381;Isoform0000483;Isoform0000559;Isoform0000648;Isoform0000658;Isoform0000795;Isoform0000961;Isoform0001088;Isoform0001154;Isoform0001470;Isoform0001746;Isoform0002086;Isoform0002155;Isoform0002605;Isoform0003856;Isoform0004037;Isoform0004158;Isoform0004277;Isoform00…	K03046+K03046+K03040+K03046+K03006+K03046+K03006+K03010+K03010+K03021+K03040+K03021+K03021+K03006+K03046+K03006+K03040+K03046+K03046+K03046+K03040+K03040+K03040+K03046+K03046+K03040+K03046+K16253+K03040+K03046+K03046+K14721+K03046+K03040+K03046+K03046+K03040+K03046+K03040+K03046+K03019+K03046+K03023+K03040+K03006+K03046+K03040+K03046+K14721+K03046+K03005+K03046+K03019+K03040+K03011+K03046+K03040+…
Metabolism	Amino acid metabolism	Phenylalanine, tyrosine and tryptophan biosynthesis	76	ko00400	Isoform0008702;Isoform0009408;Isoform0009522;Isoform0009759;Isoform0009809;Isoform0009831;Isoform0009958;Isoform0010243;Isoform0010374;Isoform0010386;Isoform0010556;Isoform0010564;Isoform0010635;Isoform0010638;Isoform0010781;Isoform0010878;Isoform0011484;Isoform0011515;Isoform0012046;Isoform0012066;Isoform0012072;Isoform0012101;Isoform0012401;Isoform0012481;Isoform0012530;Isoform0012569;Isoform00…	K01626+K13832+K13832+K01735+K01696+K01626+K01626+K00815+K05359+K01626+K01626+K01696+K00800+K00815+K15849+K00800+K05359+K13832+K00815+K01626+K00815+K01736+K00815+K15849+K00800+K00766+K01736+K00811+K01736+K01735+K01696+K01735+K14455+K00815+K05359+K01696+K01736+K01626+K14454+K00811+K01736+K00811+K14455+K14454+K14454+K15849+K01735+K00817+K00817+K00817+K00811+K01609+K01695+K05359+K05359+K14454+K01736+…
Metabolism	Metabolism of terpenoids and polyketides	Monoterpenoid biosynthesis	76	ko00902	Isoform0005469;Isoform0006309;Isoform0007347;Isoform0007849;Isoform0008072;Isoform0008438;Isoform0008752;Isoform0008858;Isoform0008984;Isoform0009258;Isoform0009427;Isoform0009492;Isoform0009541;Isoform0009567;Isoform0010413;Isoform0010761;Isoform0010863;Isoform0011169;Isoform0011474;Isoform0011577;Isoform0012123;Isoform0012247;Isoform0012322;Isoform0012472;Isoform0012792;Isoform0012980;Isoform00…	K18108+K23232+K18108+K18108+K18108+K18108+K18108+K18108+K18108+K18108+K23232+K18108+K18108+K20618+K23232+K18108+K18108+K20618+K20618+K18108+K18108+K20618+K23232+K23232+K20618+K20618+K23232+K18108+K23232+K23232+K20618+K23232+K20618+K18108+K23232+K23232+K23232+K20618+K23232+K23232+K23232+K23232+K23232+K18108+K23232+K23232+K23232+K23232+K23232+K20618+K20618+K23232+K15095+K23232+K23232+K23232+K23232+…
Metabolism	Nucleotide metabolism	Pyrimidine metabolism	74	ko00240	Isoform0000406;Isoform0000475;Isoform0001640;Isoform0002052;Isoform0002582;Isoform0003107;Isoform0003212;Isoform0003926;Isoform0004100;Isoform0004984;Isoform0005422;Isoform0005583;Isoform0005730;Isoform0005754;Isoform0005871;Isoform0005931;Isoform0005998;Isoform0006125;Isoform0006139;Isoform0006188;Isoform0006449;Isoform0006540;Isoform0006628;Isoform0006654;Isoform0006690;Isoform0006700;Isoform00…	K01955+K01955+K01955+K01955+K10807+K00876+K10807+K00876+K00876+K01937+K00876+K00876+K00876+K00876+K00876+K00876+K01937+K13998+K01937+K13998+K01937+K01510+K01937+K01937+K13998+K01937+K01937+K01937+K01510+K00876+K01464+K01513+K14641+K01513+K01464+K00876+K14641+K14641+K03787+K01520+K00876+K01520+K13421+K00876+K01956+K03787+K01956+K13421+K00207+K13421+K00207+K01465+K14641+K00207+K14641+K01431+K14641+…
Metabolism	Metabolism of terpenoids and polyketides	Carotenoid biosynthesis	72	ko00906	Isoform0000134;Isoform0000167;Isoform0000178;Isoform0002548;Isoform0004503;Isoform0005568;Isoform0005758;Isoform0005959;Isoform0006020;Isoform0006232;Isoform0006476;Isoform0006593;Isoform0006855;Isoform0007459;Isoform0007636;Isoform0008031;Isoform0008044;Isoform0008216;Isoform0008340;Isoform0008466;Isoform0008570;Isoform0008631;Isoform0008651;Isoform0008696;Isoform0008768;Isoform0008927;Isoform00…	K09842+K09842+K09842+K09842+K09838+K09835+K00514+K02293+K09838+K09835+K02293+K09840+K00514+K09840+K00514+K15747+K02293+K09840+K00514+K09840+K09840+K09840+K06443+K09840+K09843+K09837+K09842+K02291+K09840+K06443+K02291+K02291+K09837+K09837+K06444+K09841+K09838+K02291+K06443+K15747+K02291+K09841+K09839+K06444+K09838+K09839+K14593+K09839+K09840+K02291+K02291+K09838+K06444+K09843+K02293+K02293+K02291+…
Metabolism	Metabolism of cofactors and vitamins	One carbon pool by folate	71	ko00670	Isoform0005150;Isoform0005753;Isoform0005970;Isoform0006055;Isoform0006125;Isoform0006188;Isoform0006637;Isoform0006690;Isoform0006910;Isoform0007107;Isoform0007357;Isoform0007742;Isoform0007841;Isoform0007961;Isoform0007976;Isoform0008045;Isoform0008179;Isoform0008236;Isoform0008330;Isoform0008411;Isoform0008965;Isoform0009072;Isoform0009297;Isoform0009330;Isoform0009352;Isoform0009894;Isoform00…	K00602+K00600+K00600+K01938+K13998+K13998+K00600+K13998+K00297+K00600+K00297+K01938+K00297+K00602+K00602+K00297+K00600+K00297+K00600+K00600+K00297+K00600+K00600+K00600+K00600+K00600+K00600+K00600+K00297+K00602+K00600+K00600+K00600+K00297+K00600+K00600+K00600+K00600+K00600+K00600+K00297+K00600+K01433+K00600+K00600+K01433+K00605+K00600+K00600+K00605+K01934+K00602+K00601+K00604+K00297+K00600+K00605+…
Metabolism	Glycan biosynthesis and metabolism	N-Glycan biosynthesis	67	ko00510	Isoform0000299;Isoform0000365;Isoform0001581;Isoform0001709;Isoform0001720;Isoform0002534;Isoform0003058;Isoform0003279;Isoform0003971;Isoform0004060;Isoform0004461;Isoform0004480;Isoform0004898;Isoform0005005;Isoform0005387;Isoform0005397;Isoform0006264;Isoform0007065;Isoform0007159;Isoform0007294;Isoform0007749;Isoform0008609;Isoform0009016;Isoform0010403;Isoform0010472;Isoform0011103;Isoform00…	K01231+K01231+K05546+K05546+K05546+K07151+K12667+K07151+K01228+K07151+K07151+K12667+K12667+K05546+K23741+K01230+K01230+K00737+K00737+K12666+K00902+K03846+K00737+K12345+K12666+K00737+K03850+K00736+K03850+K00737+K12666+K03848+K12666+K00737+K00737+K00737+K12670+K12666+K00737+K12670+K12666+K12666+K12345+K12670+K00737+K00737+K00726+K03845+K07432+K01001+K12670+K03843+K03844+K01001+K12666+K00729+K07252+…
Metabolism	Energy metabolism	Sulfur metabolism	67	ko00920	Isoform0003865;Isoform0004616;Isoform0004832;Isoform0005505;Isoform0005944;Isoform0007690;Isoform0007767;Isoform0008603;Isoform0009327;Isoform0010069;Isoform0010583;Isoform0010763;Isoform0010893;Isoform0010942;Isoform0011034;Isoform0011740;Isoform0012082;Isoform0012291;Isoform0012327;Isoform0012340;Isoform0012501;Isoform0012529;Isoform0012905;Isoform0012951;Isoform0013197;Isoform0013303;Isoform00…	K00392+K05907+K05907+K05907+K00392+K00392+K13811+K00392+K01739+K01739+K17285+K01739+K13811+K05907+K13811+K17285+K13811+K17285+K01738+K13811+K05907+K05907+K01082+K13811+K01738+K01739+K01738+K13811+K00392+K13811+K01738+K01011+K15422+K05907+K01738+K05907+K01738+K00640+K01738+K05907+K15422+K01011+K00387+K00640+K13034+K05907+K13811+K01738+K15422+K00640+K01738+K01738+K01738+K00392+K13034+K01738+K00640+…
Metabolism	Metabolism of cofactors and vitamins	Thiamine metabolism	66	ko00730	Isoform0001744;Isoform0001795;Isoform0003351;Isoform0003498;Isoform0003705;Isoform0004240;Isoform0004964;Isoform0005362;Isoform0005402;Isoform0005476;Isoform0005724;Isoform0005828;Isoform0005977;Isoform0006093;Isoform0006154;Isoform0006182;Isoform0006197;Isoform0006274;Isoform0006932;Isoform0007390;Isoform0007506;Isoform0008199;Isoform0008639;Isoform0008833;Isoform0009985;Isoform0010109;Isoform00…	K04487+K03147+K01662+K01662+K01662+K03147+K01662+K01662+K01662+K01662+K03147+K22911+K03147+K01662+K22911+K03147+K03147+K01662+K03147+K00939+K03146+K14153+K03147+K03146+K14153+K06949+K00939+K14153+K06949+K00939+K03147+K14153+K04487+K01662+K04487+K03147+K03146+K03146+K03146+K03146+K00939+K03146+K03147+K03146+K00939+K03146+K03146+K03146+K00939+K00939+K03147+K00939+K00939+K00939+K03146+K00939+K03146+…
Metabolism	Metabolism of other amino acids	Selenocompound metabolism	65	ko00450	Isoform0000832;Isoform0001061;Isoform0001620;Isoform0002122;Isoform0002590;Isoform0002877;Isoform0002949;Isoform0003153;Isoform0003218;Isoform0003415;Isoform0004411;Isoform0004443;Isoform0004481;Isoform0004939;Isoform0005822;Isoform0005943;Isoform0006207;Isoform0006854;Isoform0007552;Isoform0007767;Isoform0008008;Isoform0008032;Isoform0008899;Isoform0009134;Isoform0009327;Isoform0010001;Isoform00…	K08247+K08247+K08247+K00549+K01874+K00549+K00549+K01874+K08247+K00549+K00549+K00549+K00549+K00549+K01760+K08247+K00549+K00549+K00549+K13811+K01874+K00549+K00549+K00549+K01739+K00549+K01739+K00384+K08247+K00384+K01739+K13811+K13811+K00549+K13811+K13811+K13811+K00549+K01761+K01761+K01739+K01760+K11717+K13811+K00549+K13811+K01761+K01761+K01761+K11717+K00549+K00384+K13811+K00384+K00384+K00549+K00549+…
Metabolism	Metabolism of cofactors and vitamins	Ubiquinone and other terpenoid-quinone biosynthesis	63	ko00130	Isoform0005936;Isoform0008039;Isoform0008155;Isoform0008326;Isoform0008503;Isoform0009290;Isoform0009383;Isoform0009422;Isoform0010243;Isoform0010442;Isoform0010524;Isoform0010586;Isoform0010590;Isoform0010638;Isoform0010697;Isoform0010729;Isoform0010910;Isoform0011188;Isoform0011269;Isoform0011314;Isoform0011789;Isoform0011914;Isoform0011999;Isoform0012046;Isoform0012072;Isoform0012401;Isoform00…	K01904+K01904+K01904+K00591+K01904+K01904+K06126+K06126+K00815+K06126+K01904+K06126+K01904+K00815+K01904+K01904+K17872+K17872+K01904+K01904+K00487+K09834+K01904+K00815+K00815+K00815+K06127+K01904+K00487+K00815+K06125+K09833+K01904+K01904+K17872+K23094+K00457+K12502+K12501+K23094+K00815+K12502+K12501+K18606+K05928+K05928+K00487+K06127+K18606+K05928+K03809+K12502+K03809+K05928+K06127+K18606+K03809+…
Metabolism	Amino acid metabolism	Lysine degradation	63	ko00310	Isoform0000517;Isoform0000662;Isoform0002857;Isoform0003174;Isoform0003244;Isoform0003346;Isoform0003665;Isoform0004044;Isoform0004332;Isoform0005267;Isoform0005376;Isoform0006143;Isoform0007820;Isoform0008079;Isoform0008224;Isoform0008572;Isoform0009101;Isoform0009120;Isoform0009385;Isoform0009439;Isoform0009773;Isoform0010070;Isoform0010144;Isoform0010334;Isoform0010396;Isoform0011198;Isoform00…	K14157+K14157+K24405+K11430+K24405+K11430+K24405+K11420+K00306+K11420+K11420+K11420+K00382+K00382+K00128+K00128+K14085+K00382+K14085+K00128+K00128+K24405+K14085+K00382+K14085+K00128+K00128+K00382+K00128+K00128+K00128+K00382+K00626+K00658+K00128+K00128+K00128+K00128+K00128+K00382+K00626+K00626+K00306+K00128+K00626+K00382+K00626+K14085+K00626+K00626+K00128+K00658+K00128+K00626+K00626+K00128+K00626+…
Metabolism	Biosynthesis of other secondary metabolites	Isoquinoline alkaloid biosynthesis	62	ko00950	Isoform0002288;Isoform0002646;Isoform0003781;Isoform0003915;Isoform0004022;Isoform0004968;Isoform0005020;Isoform0005211;Isoform0005681;Isoform0005897;Isoform0006316;Isoform0007929;Isoform0008346;Isoform0008372;Isoform0008630;Isoform0008697;Isoform0008864;Isoform0009042;Isoform0009303;Isoform0009445;Isoform0009451;Isoform0009453;Isoform0009594;Isoform0009954;Isoform0010020;Isoform0010243;Isoform00…	K00276+K00276+K00276+K00276+K00276+K00276+K00276+K00276+K00276+K00276+K00276+K00276+K00276+K00422+K00422+K00422+K00422+K00276+K00422+K00422+K00422+K00422+K00276+K00422+K00422+K00815+K00422+K00422+K00815+K00422+K15849+K01593+K01593+K01593+K00422+K00815+K00815+K00276+K00815+K15849+K01593+K00811+K01593+K14455+K00815+K14454+K00811+K00811+K14455+K14454+K14454+K15849+K01593+K00811+K14454+K14454+K14454+…
Metabolism	Carbohydrate metabolism	Butanoate metabolism	57	ko00650	Isoform0006097;Isoform0007528;Isoform0008549;Isoform0009911;Isoform0009917;Isoform0010172;Isoform0010355;Isoform0010739;Isoform0010918;Isoform0011211;Isoform0011613;Isoform0011618;Isoform0011664;Isoform0012057;Isoform0012146;Isoform0012153;Isoform0012396;Isoform0012412;Isoform0012414;Isoform0012417;Isoform0012451;Isoform0012653;Isoform0012721;Isoform0013191;Isoform0013376;Isoform0013415;Isoform00…	K01652+K01652+K17761+K01913+K16871+K17761+K01913+K01653+K01641+K01641+K01640+K01580+K17761+K16871+K01580+K01580+K01653+K01580+K00626+K01641+K01640+K01640+K01580+K00626+K00626+K16871+K01640+K01580+K00626+K01640+K01641+K01580+K00626+K01580+K00626+K00626+K01640+K01640+K00626+K00626+K01640+K00626+K01641+K01640+K01641+K01580+K18121+K17761+K18121+K18121+K18121+K18121+K18121+K01641+K00074+K01692+K01641
Metabolism	Metabolism of terpenoids and polyketides	Sesquiterpenoid and triterpenoid biosynthesis	57	ko00909	Isoform0003124;Isoform0004403;Isoform0004591;Isoform0004775;Isoform0004819;Isoform0005222;Isoform0008136;Isoform0008451;Isoform0009064;Isoform0009635;Isoform0009792;Isoform0010120;Isoform0010239;Isoform0010240;Isoform0010400;Isoform0010551;Isoform0010712;Isoform0010924;Isoform0011343;Isoform0011593;Isoform0011806;Isoform0011948;Isoform0012060;Isoform0012176;Isoform0012411;Isoform0012580;Isoform00…	K15813+K15813+K00511+K15813+K15813+K15813+K15472+K00511+K15803+K15803+K00511+K15803+K15472+K15472+K15472+K14173+K15472+K15472+K14182+K15472+K15472+K15472+K15472+K15472+K15472+K15472+K15472+K15472+K15472+K00801+K15472+K15472+K15472+K00801+K15472+K15472+K00511+K15891+K15472+K15472+K15472+K00801+K15472+K00801+K15472+K15472+K00801+K15472+K00801+K15472+K15472+K15472+K15472+K15472+K15891+K15803+K15472
Metabolism	Metabolism of cofactors and vitamins	Pantothenate and CoA biosynthesis	56	ko00770	Isoform0004353;Isoform0006097;Isoform0006869;Isoform0007210;Isoform0007244;Isoform0007528;Isoform0007571;Isoform0008224;Isoform0008387;Isoform0008572;Isoform0008608;Isoform0008811;Isoform0009439;Isoform0009692;Isoform0009738;Isoform0009773;Isoform0009808;Isoform0010357;Isoform0010525;Isoform0010529;Isoform0010739;Isoform0010784;Isoform0011198;Isoform0011469;Isoform0011937;Isoform0012053;Isoform00…	K17839+K01652+K17839+K17839+K01687+K01652+K17839+K00128+K17839+K00128+K00053+K17839+K00128+K01464+K01513+K00128+K06133+K17839+K01513+K09680+K01653+K01464+K00128+K00128+K00128+K00128+K00128+K01653+K00128+K00128+K00128+K00128+K00128+K00128+K09680+K01598+K00053+K00207+K00606+K01922+K00207+K00128+K00128+K00207+K00826+K17839+K01431+K09680+K00128+K00826+K00859+K00859+K00128+K00128+K00053+K17839
Metabolism	Biosynthesis of other secondary metabolites	Flavonoid biosynthesis	54	ko00941	Isoform0005355;Isoform0005513;Isoform0005616;Isoform0006500;Isoform0007063;Isoform0008324;Isoform0009038;Isoform0009779;Isoform0010320;Isoform0011186;Isoform0011220;Isoform0011534;Isoform0011572;Isoform0011789;Isoform0011873;Isoform0012028;Isoform0012450;Isoform0012706;Isoform0012782;Isoform0012894;Isoform0012985;Isoform0013146;Isoform0013289;Isoform0013421;Isoform0013461;Isoform0013757;Isoform00…	K13065+K13065+K13065+K13065+K13065+K00660+K13065+K23179+K13065+K23179+K09754+K05280+K09754+K00487+K09754+K23179+K05280+K09754+K13065+K13065+K00487+K13065+K09754+K13065+K09754+K13065+K13065+K00660+K13065+K13065+K13065+K13065+K13065+K13065+K13065+K00660+K09754+K13065+K13065+K09754+K00660+K05280+K13065+K23179+K00487+K00475+K00660+K05280+K13065+K13065+K00588+K00588+K01859+K01859
Metabolism	Biosynthesis of other secondary metabolites	Tropane, piperidine and pyridine alkaloid biosynthesis	51	ko00960	Isoform0002288;Isoform0002646;Isoform0003781;Isoform0003915;Isoform0004022;Isoform0004968;Isoform0005020;Isoform0005211;Isoform0005681;Isoform0005897;Isoform0006316;Isoform0007929;Isoform0008324;Isoform0008346;Isoform0009042;Isoform0009594;Isoform0010243;Isoform0010638;Isoform0010781;Isoform0012046;Isoform0012072;Isoform0012074;Isoform0012401;Isoform0012481;Isoform0012950;Isoform0013651;Isoform00…	K00276+K00276+K00276+K00276+K00276+K00276+K00276+K00276+K00276+K00276+K00276+K00276+K00660+K00276+K00276+K00276+K00815+K00815+K15849+K00815+K00815+K00276+K00815+K15849+K00811+K14455+K00815+K14454+K00811+K00811+K00660+K14455+K14454+K14454+K15849+K00817+K00817+K00817+K00811+K14454+K00660+K14454+K14454+K00660+K00815+K00276+K18606+K00811+K18606+K00660+K18606
Metabolism	Glycan biosynthesis and metabolism	Various types of N-glycan biosynthesis	49	ko00513	Isoform0000299;Isoform0000365;Isoform0002042;Isoform0002534;Isoform0003058;Isoform0003279;Isoform0003770;Isoform0004060;Isoform0004389;Isoform0004461;Isoform0004480;Isoform0004590;Isoform0004648;Isoform0004898;Isoform0005387;Isoform0005397;Isoform0005751;Isoform0006264;Isoform0007294;Isoform0008609;Isoform0008662;Isoform0009314;Isoform0009786;Isoform0009861;Isoform0010192;Isoform0010472;Isoform00…	K01231+K01231+K00753+K07151+K12667+K07151+K00753+K07151+K14413+K07151+K12667+K14413+K14413+K12667+K23741+K01230+K00753+K01230+K12666+K03846+K12373+K03714+K12373+K00753+K12373+K12666+K12373+K12373+K00736+K12666+K12666+K12670+K12666+K12670+K12666+K12666+K12670+K00726+K03845+K07432+K12670+K03843+K03844+K12666+K12669+K07441+K12668+K12668+K12668
Genetic Information Processing	Transcription	Basal transcription factors	49	ko03022	Isoform0000046;Isoform0000121;Isoform0001611;Isoform0002310;Isoform0002846;Isoform0003522;Isoform0003901;Isoform0003931;Isoform0004042;Isoform0004425;Isoform0005663;Isoform0006717;Isoform0006760;Isoform0006771;Isoform0007002;Isoform0007182;Isoform0008345;Isoform0009323;Isoform0009526;Isoform0010019;Isoform0010166;Isoform0010734;Isoform0010806;Isoform0011417;Isoform0011434;Isoform0011463;Isoform00…	K03125+K03128+K03129+K10844+K03136+K10843+K03131+K03131+K03131+K03130+K03126+K03126+K03126+K03141+K10843+K03126+K03138+K02202+K02202+K03136+K03126+K14649+K03124+K03124+K02202+K14649+K02202+K03122+K03122+K03122+K03122+K03133+K03133+K03137+K03124+K03124+K03124+K03137+K03124+K03139+K03120+K03132+K03120+K03137+K03139+K03143+K03139+K03133+K03134
Genetic Information Processing	Replication and repair	Nucleotide excision repair	49	ko03420	Isoform0000182;Isoform0000335;Isoform0000705;Isoform0000754;Isoform0000931;Isoform0001051;Isoform0001775;Isoform0002310;Isoform0002512;Isoform0002777;Isoform0003522;Isoform0006435;Isoform0006771;Isoform0007002;Isoform0009323;Isoform0009526;Isoform0009963;Isoform0010078;Isoform0011094;Isoform0011218;Isoform0011434;Isoform0011666;Isoform0012817;Isoform0014068;Isoform0014102;Isoform0014165;Isoform00…	K10841+K10841+K10610+K10610+K02327+K02335+K10848+K10844+K10747+K10609+K10843+K10140+K03141+K10843+K02202+K02202+K10570+K10570+K10570+K10839+K02202+K02202+K10570+K07466+K10839+K10839+K10839+K10839+K02328+K10839+K10839+K10839+K10839+K10839+K10756+K10839+K10755+K07466+K02324+K10839+K02324+K03143+K07466+K07466+K02327+K07466+K07466+K03868+K07466
Metabolism	Amino acid metabolism	Histidine metabolism	46	ko00340	Isoform0002004;Isoform0008224;Isoform0008572;Isoform0009101;Isoform0009385;Isoform0009439;Isoform0009773;Isoform0010144;Isoform0010396;Isoform0010965;Isoform0011198;Isoform0011213;Isoform0011399;Isoform0011469;Isoform0011937;Isoform0012053;Isoform0012058;Isoform0012478;Isoform0012635;Isoform0012698;Isoform0012784;Isoform0012874;Isoform0013007;Isoform0013282;Isoform0013492;Isoform0013701;Isoform00…	K11755+K00128+K00128+K14085+K14085+K00128+K00128+K14085+K14085+K00013+K00128+K00765+K00013+K00128+K00128+K00128+K00128+K19787+K00128+K00128+K00128+K00128+K00128+K00013+K00013+K00128+K19787+K00765+K00013+K00765+K14085+K00817+K00817+K00128+K00817+K00128+K00128+K01693+K18649+K11755+K01693+K11755+K00128+K14085+K00128+K14085
Metabolism	Lipid metabolism	Ether lipid metabolism	45	ko00565	Isoform0000490;Isoform0001143;Isoform0001536;Isoform0001956;Isoform0002612;Isoform0002679;Isoform0002698;Isoform0002730;Isoform0002732;Isoform0002897;Isoform0003411;Isoform0003583;Isoform0004115;Isoform0004375;Isoform0004583;Isoform0004781;Isoform0005162;Isoform0006873;Isoform0008103;Isoform0008337;Isoform0008620;Isoform0008681;Isoform0009674;Isoform0009800;Isoform0010298;Isoform0010714;Isoform00…	K01115+K01115+K01115+K01115+K01115+K01115+K01115+K01115+K01115+K01115+K01115+K01115+K14674+K13510+K14674+K13510+K13510+K01115+K01114+K01114+K01114+K01115+K01114+K01114+K13510+K01114+K01114+K13519+K01115+K01114+K01115+K01114+K01114+K16860+K01114+K01114+K00993+K13519+K01114+K13510+K00993+K00993+K01114+K13510+K01115
Metabolism	Lipid metabolism	Linoleic acid metabolism	44	ko00591	Isoform0001481;Isoform0001552;Isoform0001796;Isoform0001993;Isoform0002110;Isoform0002124;Isoform0002127;Isoform0002137;Isoform0002245;Isoform0002302;Isoform0002426;Isoform0002454;Isoform0002491;Isoform0002571;Isoform0002752;Isoform0002819;Isoform0002820;Isoform0002823;Isoform0002855;Isoform0002912;Isoform0002961;Isoform0003048;Isoform0003066;Isoform0003308;Isoform0003482;Isoform0004115;Isoform00…	K15718+K00454+K00454+K15718+K00454+K15718+K00454+K00454+K15718+K15718+K15718+K00454+K00454+K15718+K15718+K00454+K00454+K00454+K15718+K15718+K15718+K15718+K15718+K00454+K00454+K14674+K00454+K14674+K15718+K00454+K15718+K00454+K00454+K00454+K00454+K15718+K00454+K00454+K00454+K15718+K15718+K00454+K00454+K00454
Genetic Information Processing	Folding, sorting and degradation	SNARE interactions in vesicular transport	43	ko04130	Isoform0013207;Isoform0014619;Isoform0015773;Isoform0015853;Isoform0016263;Isoform0016517;Isoform0016845;Isoform0016889;Isoform0017293;Isoform0017550;Isoform0017614;Isoform0017765;Isoform0017838;Isoform0018103;Isoform0018186;Isoform0018247;Isoform0018317;Isoform0018545;Isoform0018628;Isoform0018650;Isoform0018888;Isoform0019659;Isoform0019942;Isoform0019958;Isoform0020026;Isoform0020074;Isoform00…	K08497+K08489+K08506+K08486+K08490+K08506+K08492+K08503+K08492+K08506+K08503+K08492+K08490+K08490+K08486+K08488+K08500+K08503+K08503+K08503+K08486+K08503+K08486+K08515+K08517+K08488+K08516+K08506+K08516+K08496+K08493+K08506+K08515+K08515+K08515+K08516+K08496+K08516+K08507+K08486+K08515+K08493+K08504
Metabolism	Lipid metabolism	Sphingolipid metabolism	42	ko00600	Isoform0000541;Isoform0000647;Isoform0000694;Isoform0000940;Isoform0001704;Isoform0002056;Isoform0003348;Isoform0003384;Isoform0003441;Isoform0004093;Isoform0004432;Isoform0004453;Isoform0006376;Isoform0006594;Isoform0008218;Isoform0008875;Isoform0009210;Isoform0009971;Isoform0010099;Isoform0010369;Isoform0011179;Isoform0011304;Isoform0011606;Isoform0011687;Isoform0011742;Isoform0013030;Isoform00…	K17108+K01190+K01190+K17108+K17108+K17108+K12349+K12349+K17108+K12349+K04715+K04715+K12349+K12309+K00654+K00654+K00654+K01634+K00654+K00654+K07407+K00654+K04718+K07407+K00654+K07407+K04718+K07407+K07407+K07407+K07407+K04708+K07407+K07407+K04713+K04711+K04713+K07407+K04713+K04713+K12382+K12382
Metabolism	Lipid metabolism	Biosynthesis of unsaturated fatty acids	39	ko01040	Isoform0005366;Isoform0005684;Isoform0005706;Isoform0005878;Isoform0006573;Isoform0007039;Isoform0007069;Isoform0008727;Isoform0009655;Isoform0009704;Isoform0012598;Isoform0012749;Isoform0013116;Isoform0013145;Isoform0013354;Isoform0013374;Isoform0013526;Isoform0013760;Isoform0013905;Isoform0014435;Isoform0014718;Isoform0014837;Isoform0015343;Isoform0015391;Isoform0015603;Isoform0015790;Isoform00…	K00232+K00232+K00232+K00232+K00232+K00232+K00232+K00232+K00232+K00232+K07513+K01068+K01068+K07513+K00232+K03921+K00232+K03921+K07513+K07513+K00232+K01068+K00232+K03921+K03921+K03921+K00232+K03921+K10256+K03921+K10258+K10258+K00232+K00232+K10251+K10251+K10703+K10703+K10256
Metabolism	Lipid metabolism	Fatty acid elongation	38	ko00062	Isoform0004963;Isoform0006658;Isoform0008036;Isoform0008226;Isoform0008668;Isoform0009078;Isoform0009296;Isoform0009619;Isoform0010075;Isoform0010724;Isoform0010895;Isoform0010980;Isoform0011024;Isoform0011087;Isoform0011604;Isoform0011676;Isoform0011992;Isoform0012726;Isoform0012749;Isoform0012828;Isoform0013116;Isoform0013154;Isoform0013837;Isoform0014135;Isoform0014234;Isoform0014533;Isoform00…	K15397+K15397+K15397+K15397+K15397+K15397+K15397+K15397+K15397+K15397+K15397+K15397+K15397+K15397+K15397+K15397+K15397+K15397+K01068+K15397+K01068+K15397+K15397+K15397+K15397+K15397+K01068+K15397+K15397+K10258+K10258+K07512+K01074+K01074+K10251+K10251+K10703+K10703
Metabolism	Biosynthesis of other secondary metabolites	Stilbenoid, diarylheptanoid and gingerol biosynthesis	38	ko00945	Isoform0005355;Isoform0005513;Isoform0005616;Isoform0006500;Isoform0007063;Isoform0009038;Isoform0010320;Isoform0011220;Isoform0011572;Isoform0011789;Isoform0011873;Isoform0012706;Isoform0012782;Isoform0012894;Isoform0012985;Isoform0013146;Isoform0013289;Isoform0013421;Isoform0013461;Isoform0013757;Isoform0013816;Isoform0014460;Isoform0014625;Isoform0014752;Isoform0015253;Isoform0015262;Isoform00…	K13065+K13065+K13065+K13065+K13065+K13065+K13065+K09754+K09754+K00487+K09754+K09754+K13065+K13065+K00487+K13065+K09754+K13065+K09754+K13065+K13065+K13065+K13065+K13065+K13065+K13065+K13065+K13065+K09754+K13065+K13065+K09754+K13065+K00487+K13065+K13065+K00588+K00588
Metabolism	Lipid metabolism	Steroid biosynthesis	37	ko00100	Isoform0002032;Isoform0002910;Isoform0002966;Isoform0004115;Isoform0004388;Isoform0004583;Isoform0004591;Isoform0006005;Isoform0006141;Isoform0007777;Isoform0008078;Isoform0008451;Isoform0009792;Isoform0009900;Isoform0010787;Isoform0012751;Isoform0012906;Isoform0012920;Isoform0013304;Isoform0014045;Isoform0014791;Isoform0014938;Isoform0015006;Isoform0015490;Isoform0015671;Isoform0016110;Isoform00…	K01853+K01853+K01853+K14674+K01853+K14674+K00511+K23558+K23558+K23558+K09828+K00511+K00511+K09828+K00559+K00801+K00801+K05917+K00511+K00801+K00801+K00222+K00213+K00801+K00559+K00559+K00801+K01052+K00559+K08242+K00559+K14423+K01052+K08242+K14423+K08246+K14424
Cellular Processes	Transport and catabolism	Autophagy - other	35	ko04136	Isoform0000057;Isoform0000058;Isoform0002184;Isoform0002754;Isoform0002946;Isoform0003849;Isoform0003866;Isoform0004558;Isoform0005468;Isoform0005881;Isoform0005890;Isoform0006671;Isoform0007362;Isoform0007585;Isoform0008814;Isoform0011038;Isoform0011472;Isoform0011488;Isoform0013201;Isoform0013619;Isoform0014594;Isoform0015119;Isoform0015685;Isoform0016168;Isoform0016478;Isoform0016487;Isoform00…	K08333+K07204+K17907+K17907+K00914+K00914+K08331+K08337+K08269+K08269+K08269+K08331+K08330+K08334+K07204+K08342+K08342+K08334+K08334+K04382+K04382+K04382+K17606+K04382+K08266+K04382+K04382+K08341+K08339+K04382+K08343+K19730+K17888+K08341+K08341
Metabolism	Glycan biosynthesis and metabolism	Other glycan degradation	34	ko00511	Isoform0000541;Isoform0000647;Isoform0000656;Isoform0000694;Isoform0000886;Isoform0000940;Isoform0001011;Isoform0001078;Isoform0001160;Isoform0001166;Isoform0001181;Isoform0001495;Isoform0001570;Isoform0001704;Isoform0002056;Isoform0002644;Isoform0003429;Isoform0003441;Isoform0004800;Isoform0004816;Isoform0005962;Isoform0006561;Isoform0006594;Isoform0007000;Isoform0008662;Isoform0009786;Isoform00…	K17108+K01190+K01191+K01190+K01191+K17108+K01191+K01191+K01191+K01191+K01191+K01191+K01191+K17108+K17108+K01191+K15923+K17108+K01227+K01227+K01227+K01191+K12309+K01191+K12373+K12373+K12373+K12373+K12373+K01206+K01206+K01227+K01444+K01444
Environmental Information Processing	Membrane transport	ABC transporters	34	ko02010	Isoform0000063;Isoform0000064;Isoform0000119;Isoform0000208;Isoform0000225;Isoform0000243;Isoform0000295;Isoform0000320;Isoform0000341;Isoform0000386;Isoform0000889;Isoform0001223;Isoform0001266;Isoform0001571;Isoform0003221;Isoform0003293;Isoform0003438;Isoform0003940;Isoform0004089;Isoform0004322;Isoform0004360;Isoform0004487;Isoform0004732;Isoform0004906;Isoform0005095;Isoform0006064;Isoform00…	K05666+K05666+K05666+K05658+K05658+K05658+K05658+K05658+K05658+K05658+K05643+K05666+K05658+K05658+K05657+K05681+K05662+K05662+K05681+K05643+K05658+K05662+K05658+K05657+K05657+K05658+K05681+K05681+K05681+K05666+K05658+K05658+K05643+K05662
Metabolism	Metabolism of cofactors and vitamins	Nicotinate and nicotinamide metabolism	31	ko00760	Isoform0000908;Isoform0001352;Isoform0002584;Isoform0002926;Isoform0003077;Isoform0004295;Isoform0004438;Isoform0004928;Isoform0005107;Isoform0005502;Isoform0006036;Isoform0006596;Isoform0007664;Isoform0008092;Isoform0008689;Isoform0008855;Isoform0009738;Isoform0010063;Isoform0010525;Isoform0011116;Isoform0011502;Isoform0012498;Isoform0012718;Isoform0013385;Isoform0016535;Isoform0017328;Isoform00…	K00858+K00858+K03517+K03517+K03517+K01950+K00278+K00278+K01950+K00278+K00278+K00858+K00763+K00763+K01950+K00763+K01513+K00858+K01513+K00763+K03787+K00278+K03787+K03426+K00767+K11414+K01240+K01240+K11414+K01240+K18551
Metabolism	Metabolism of cofactors and vitamins	Riboflavin metabolism	29	ko00740	Isoform0005744;Isoform0006040;Isoform0007757;Isoform0008021;Isoform0008135;Isoform0008704;Isoform0009335;Isoform0009416;Isoform0009738;Isoform0010053;Isoform0010343;Isoform0010525;Isoform0011370;Isoform0011768;Isoform0013332;Isoform0013350;Isoform0015800;Isoform0017055;Isoform0017346;Isoform0017489;Isoform0017974;Isoform0018614;Isoform0019881;Isoform0020063;Isoform0020760;Isoform0021216;Isoform00…	K11752+K11752+K11752+K11752+K14652+K22912+K11752+K11752+K01513+K22912+K14652+K01513+K14652+K22912+K14652+K22912+K22912+K20884+K22949+K22949+K20884+K11752+K00794+K14379+K00794+K00793+K00794+K00794+K00878
Metabolism	Metabolism of cofactors and vitamins	Vitamin B6 metabolism	28	ko00750	Isoform0009097;Isoform0010745;Isoform0011433;Isoform0011451;Isoform0011531;Isoform0012024;Isoform0013953;Isoform0013972;Isoform0014364;Isoform0014616;Isoform0014673;Isoform0015658;Isoform0016031;Isoform0016067;Isoform0016494;Isoform0016665;Isoform0017772;Isoform0018093;Isoform0018878;Isoform0019034;Isoform0019399;Isoform0019472;Isoform0019505;Isoform0019839;Isoform0020513;Isoform0021112;Isoform00…	K01733+K01733+K23998+K23998+K23998+K23998+K23998+K23998+K01733+K05275+K00831+K00868+K00831+K05275+K01733+K06215+K06215+K06215+K06215+K06215+K06215+K08681+K06215+K06215+K08681+K08681+K13248+K06215
Metabolism	Metabolism of terpenoids and polyketides	Zeatin biosynthesis	28	ko00908	Isoform0006075;Isoform0008485;Isoform0009887;Isoform0010576;Isoform0011473;Isoform0011483;Isoform0011957;Isoform0012280;Isoform0012397;Isoform0012884;Isoform0012926;Isoform0012981;Isoform0012996;Isoform0013086;Isoform0013256;Isoform0013593;Isoform0013762;Isoform0014220;Isoform0014232;Isoform0014548;Isoform0014550;Isoform0014863;Isoform0015127;Isoform0015532;Isoform0015608;Isoform0015795;Isoform00…	K00279+K13495+K00279+K13496+K13495+K13496+K13495+K13496+K13496+K13496+K13496+K13495+K13496+K13496+K13496+K13495+K00791+K13495+K13495+K00791+K13495+K13495+K13496+K13495+K13495+K13495+K13495+K10760
Genetic Information Processing	Replication and repair	Homologous recombination	28	ko03440	Isoform0000931;Isoform0001051;Isoform0001192;Isoform0001634;Isoform0001782;Isoform0001807;Isoform0002828;Isoform0003043;Isoform0003935;Isoform0004225;Isoform0008551;Isoform0011013;Isoform0012737;Isoform0013409;Isoform0013907;Isoform0014068;Isoform0014965;Isoform0017721;Isoform0018799;Isoform0020492;Isoform0022514;Isoform0022886;Isoform0023100;Isoform0023367;Isoform0023375;Isoform0024358;Isoform00…	K02327+K02335+K10875+K03655+K10728+K10875+K10875+K03165+K10875+K10865+K10867+K03553+K03553+K20776+K11864+K07466+K02328+K12173+K07466+K20776+K07466+K07466+K02327+K07466+K07466+K10881+K07466+K10881
Metabolism	Metabolism of cofactors and vitamins	Folate biosynthesis	27	ko00790	Isoform0004605;Isoform0004699;Isoform0005609;Isoform0005880;Isoform0006125;Isoform0006188;Isoform0006355;Isoform0006690;Isoform0008135;Isoform0008560;Isoform0008660;Isoform0008939;Isoform0010187;Isoform0010234;Isoform0010262;Isoform0010343;Isoform0010423;Isoform0010527;Isoform0011370;Isoform0011670;Isoform0012974;Isoform0013332;Isoform0015296;Isoform0015796;Isoform0019242;Isoform0022746;Isoform00…	K15376+K01930+K15376+K01930+K13998+K13998+K01930+K13998+K14652+K15376+K01495+K13941+K01930+K01495+K13941+K14652+K01930+K01495+K14652+K03639+K01495+K14652+K18482+K18482+K18482+K01724+K01633
Metabolism	Lipid metabolism	Cutin, suberine and wax biosynthesis	24	ko00073	Isoform0005429;Isoform0007188;Isoform0007403;Isoform0007522;Isoform0007675;Isoform0008137;Isoform0008172;Isoform0008393;Isoform0008443;Isoform0008507;Isoform0008988;Isoform0010236;Isoform0010377;Isoform0010544;Isoform0012651;Isoform0013474;Isoform0013542;Isoform0013896;Isoform0014272;Isoform0014618;Isoform0015169;Isoform0016100;Isoform0021534;Isoform0022688	K15404+K15403+K15404+K15398+K15404+K15404+K15404+K15404+K15403+K15404+K15404+K20769+K15404+K13356+K21995+K21995+K20769+K20769+K15400+K15400+K21995+K15400+K15400+K17991
Metabolism	Lipid metabolism	Arachidonic acid metabolism	24	ko00590	Isoform0004115;Isoform0004583;Isoform0006346;Isoform0007157;Isoform0007342;Isoform0007950;Isoform0008578;Isoform0009213;Isoform0009629;Isoform0017211;Isoform0017948;Isoform0018282;Isoform0020156;Isoform0020316;Isoform0020489;Isoform0020904;Isoform0021364;Isoform0021582;Isoform0021916;Isoform0022214;Isoform0022654;Isoform0023356;Isoform0023400;Isoform0023692	K14674+K14674+K18592+K18592+K18592+K18592+K01254+K18592+K18592+K05309+K05309+K05309+K00432+K05309+K00432+K00432+K00432+K00432+K00432+K00432+K00432+K00432+K00432+K00432
Metabolism	Amino acid metabolism	Valine, leucine and isoleucine biosynthesis	22	ko00290	Isoform0005929;Isoform0006097;Isoform0006990;Isoform0007244;Isoform0007528;Isoform0008202;Isoform0008608;Isoform0010385;Isoform0010739;Isoform0011669;Isoform0012299;Isoform0012319;Isoform0012396;Isoform0012461;Isoform0012827;Isoform0014188;Isoform0015677;Isoform0016013;Isoform0017805;Isoform0019614;Isoform0021049;Isoform0023305	K01754+K01652+K01754+K01687+K01652+K01649+K00053+K01703+K01653+K01703+K01703+K01703+K01653+K01703+K01703+K00053+K01649+K00826+K00826+K01704+K01704+K00053
Metabolism	Glycan biosynthesis and metabolism	Other types of O-glycan biosynthesis	21	ko00514	Isoform0000911;Isoform0001067;Isoform0001119;Isoform0001232;Isoform0001305;Isoform0001361;Isoform0002066;Isoform0003139;Isoform0003752;Isoform0004549;Isoform0004777;Isoform0006565;Isoform0007589;Isoform0010284;Isoform0011264;Isoform0012527;Isoform0013798;Isoform0015049;Isoform0015138;Isoform0015920;Isoform0018922	K09667+K09667+K09667+K09667+K09667+K20781+K20781+K09667+K09667+K20784+K03691+K03691+K09667+K20782+K09667+K20783+K20782+K20782+K20783+K09667+K20782
Metabolism	Metabolism of terpenoids and polyketides	Limonene and pinene degradation	21	ko00903	Isoform0008224;Isoform0008572;Isoform0009439;Isoform0009773;Isoform0011198;Isoform0011469;Isoform0011937;Isoform0012053;Isoform0012058;Isoform0012635;Isoform0012698;Isoform0012784;Isoform0012874;Isoform0013007;Isoform0013701;Isoform0015005;Isoform0015319;Isoform0016747;Isoform0021149;Isoform0021530;Isoform0022845	K00128+K00128+K00128+K00128+K00128+K00128+K00128+K00128+K00128+K00128+K00128+K00128+K00128+K00128+K00128+K00128+K00128+K00128+K01692+K00128+K00128
Metabolism	Metabolism of cofactors and vitamins	Biotin metabolism	20	ko00780	Isoform0002586;Isoform0007539;Isoform0007575;Isoform0007687;Isoform0008281;Isoform0009500;Isoform0009850;Isoform0010856;Isoform0010973;Isoform0012539;Isoform0013264;Isoform0015185;Isoform0015227;Isoform0016183;Isoform0017800;Isoform0017830;Isoform0018005;Isoform0018973;Isoform0020646;Isoform0022728	K19562+K09458+K09458+K09458+K09458+K09458+K09458+K09458+K09458+K09458+K09458+K00208+K00208+K01012+K00059+K00059+K00059+K00059+K09458+K00059
Metabolism	Biosynthesis of other secondary metabolites	Monobactam biosynthesis	18	ko00261	Isoform0001983;Isoform0006028;Isoform0007767;Isoform0007991;Isoform0008731;Isoform0010893;Isoform0011034;Isoform0012082;Isoform0012340;Isoform0012951;Isoform0013565;Isoform0014285;Isoform0016480;Isoform0016521;Isoform0017164;Isoform0017402;Isoform0018664;Isoform0023344	K12524+K00928+K13811+K00928+K00928+K13811+K13811+K13811+K13811+K13811+K13811+K13811+K01714+K01714+K00133+K13811+K00215+K13811
Metabolism	Glycan biosynthesis and metabolism	Glycosaminoglycan degradation	18	ko00531	Isoform0003231;Isoform0006594;Isoform0008662;Isoform0009305;Isoform0009786;Isoform0010192;Isoform0010263;Isoform0010302;Isoform0010900;Isoform0010909;Isoform0011021;Isoform0011178;Isoform0012824;Isoform0012838;Isoform0013124;Isoform0013885;Isoform0013994;Isoform0015778	K01205+K12309+K12373+K10532+K12373+K12373+K10532+K07964+K10532+K12373+K12373+K07964+K10532+K10532+K10532+K07964+K10532+K10532
Genetic Information Processing	Replication and repair	DNA replication	18	ko03030	Isoform0000931;Isoform0001051;Isoform0001835;Isoform0002512;Isoform0014068;Isoform0014965;Isoform0017010;Isoform0018030;Isoform0018799;Isoform0019527;Isoform0019676;Isoform0020386;Isoform0022514;Isoform0022886;Isoform0023100;Isoform0023367;Isoform0023375;Isoform0024369	K02327+K02335+K02540+K10747+K07466+K02328+K10756+K10755+K07466+K02324+K02324+K10743+K07466+K07466+K02327+K07466+K07466+K07466
Metabolism	Glycan biosynthesis and metabolism	Glycosphingolipid biosynthesis - globo and isoglobo series	17	ko00603	Isoform0008662;Isoform0009786;Isoform0010192;Isoform0010752;Isoform0010909;Isoform0011021;Isoform0011179;Isoform0011687;Isoform0013030;Isoform0013996;Isoform0014023;Isoform0014488;Isoform0014690;Isoform0015414;Isoform0017372;Isoform0017907;Isoform0019789	K12373+K12373+K12373+K01988+K12373+K12373+K07407+K07407+K07407+K07407+K01988+K07407+K07407+K07407+K07407+K07407+K07407
Genetic Information Processing	Replication and repair	Mismatch repair	17	ko03430	Isoform0000931;Isoform0000935;Isoform0001151;Isoform0001568;Isoform0002504;Isoform0002512;Isoform0014068;Isoform0014965;Isoform0017010;Isoform0018030;Isoform0018799;Isoform0022514;Isoform0022886;Isoform0023100;Isoform0023367;Isoform0023375;Isoform0024369	K02327+K10858+K08735+K08735+K07456+K10747+K07466+K02328+K10756+K10755+K07466+K07466+K07466+K02327+K07466+K07466+K07466
Metabolism	Amino acid metabolism	Lysine biosynthesis	16	ko00300	Isoform0001983;Isoform0005079;Isoform0006028;Isoform0007991;Isoform0008731;Isoform0013069;Isoform0013765;Isoform0013803;Isoform0014307;Isoform0014372;Isoform0016480;Isoform0016521;Isoform0017164;Isoform0018063;Isoform0018190;Isoform0018664	K12524+K01586+K00928+K00928+K00928+K10206+K10206+K10206+K01586+K10206+K01714+K01714+K00133+K01778+K01778+K00215
Genetic Information Processing	Replication and repair	Base excision repair	16	ko03410	Isoform0000931;Isoform0001051;Isoform0001220;Isoform0002512;Isoform0012999;Isoform0013306;Isoform0013457;Isoform0014965;Isoform0015777;Isoform0016716;Isoform0016859;Isoform0018205;Isoform0019221;Isoform0019527;Isoform0019676;Isoform0023100	K02327+K02335+K24070+K10747+K01247+K03660+K01142+K02328+K01246+K01247+K10803+K10773+K10773+K02324+K02324+K02327
Metabolism	Metabolism of other amino acids	Taurine and hypotaurine metabolism	15	ko00430	Isoform0006346;Isoform0007157;Isoform0007342;Isoform0007950;Isoform0009213;Isoform0009629;Isoform0011618;Isoform0012146;Isoform0012153;Isoform0012412;Isoform0012721;Isoform0013666;Isoform0014308;Isoform0014583;Isoform0018883	K18592+K18592+K18592+K18592+K18592+K18592+K01580+K01580+K01580+K01580+K01580+K01580+K01580+K01580+K01580
Metabolism	Metabolism of other amino acids	Phosphonate and phosphinate metabolism	14	ko00440	Isoform0011682;Isoform0012347;Isoform0013472;Isoform0013916;Isoform0014270;Isoform0014440;Isoform0014539;Isoform0014903;Isoform0018021;Isoform0018379;Isoform0018529;Isoform0018590;Isoform0019656;Isoform0019691	K00967+K00967+K00993+K00967+K00967+K00967+K00993+K00993+K00968+K00968+K00968+K00968+K00968+K00968
Metabolism	Biosynthesis of other secondary metabolites	Isoflavonoid biosynthesis	13	ko00943	Isoform0003578;Isoform0009779;Isoform0010398;Isoform0011186;Isoform0012028;Isoform0012287;Isoform0012614;Isoform0012859;Isoform0013585;Isoform0014462;Isoform0015808;Isoform0018552;Isoform0019783	K13260+K23179+K13260+K23179+K23179+K13260+K13260+K13260+K13260+K13260+K13260+K23179+K13260
Genetic Information Processing	Folding, sorting and degradation	Sulfur relay system	13	ko04122	Isoform0001744;Isoform0010805;Isoform0010931;Isoform0011670;Isoform0014082;Isoform0014083;Isoform0014653;Isoform0014881;Isoform0016410;Isoform0017121;Isoform0019522;Isoform0022726;Isoform0023161	K04487+K14169+K14169+K03639+K04487+K11996+K04487+K01011+K01011+K14168+K01011+K12161+K12161
Metabolism	Glycan biosynthesis and metabolism	Glycosylphosphatidylinositol (GPI)-anchor biosynthesis	12	ko00563	Isoform0005408;Isoform0006281;Isoform0006642;Isoform0007297;Isoform0007524;Isoform0007733;Isoform0010435;Isoform0011819;Isoform0015408;Isoform0017054;Isoform0019801;Isoform0023486	K05289+K05292+K05286+K05291+K05286+K05291+K05286+K23362+K03434+K03434+K07541+K03861
Metabolism	Carbohydrate metabolism	C5-Branched dibasic acid metabolism	12	ko00660	Isoform0006097;Isoform0007528;Isoform0010385;Isoform0010739;Isoform0011669;Isoform0012299;Isoform0012319;Isoform0012396;Isoform0012461;Isoform0012827;Isoform0019614;Isoform0021049	K01652+K01652+K01703+K01653+K01703+K01703+K01703+K01653+K01703+K01703+K01704+K01704
Metabolism	Biosynthesis of other secondary metabolites	Betalain biosynthesis	11	ko00965	Isoform0011043;Isoform0011274;Isoform0011544;Isoform0012769;Isoform0013206;Isoform0015064;Isoform0016695;Isoform0018723;Isoform0019216;Isoform0020881;Isoform0021806	K01593+K01593+K01593+K01593+K01593+K01593+K01593+K15777+K01593+K15777+K15777
Metabolism	Metabolism of other amino acids	D-Amino acid metabolism	10	ko00470	Isoform0005079;Isoform0012606;Isoform0013315;Isoform0014142;Isoform0014307;Isoform0015589;Isoform0016192;Isoform0016872;Isoform0018063;Isoform0018190	K01586+K05396+K05396+K05396+K01586+K05396+K05396+K05396+K01778+K01778
Metabolism	Biosynthesis of other secondary metabolites	Indole alkaloid biosynthesis	9	ko00901	Isoform0006616;Isoform0011043;Isoform0011274;Isoform0011544;Isoform0012769;Isoform0013206;Isoform0015064;Isoform0016695;Isoform0019216	K12695+K01593+K01593+K01593+K01593+K01593+K01593+K01593+K01593
Metabolism	Metabolism of terpenoids and polyketides	Diterpenoid biosynthesis	9	ko00904	Isoform0003713;Isoform0010542;Isoform0011020;Isoform0013483;Isoform0013507;Isoform0013606;Isoform0014784;Isoform0016162;Isoform0019036	K04121+K04121+K04122+K20513+K17961+K20513+K20513+K17961+K05282
Metabolism	Biosynthesis of other secondary metabolites	Glucosinolate biosynthesis	8	ko00966	Isoform0010385;Isoform0011669;Isoform0012299;Isoform0012319;Isoform0012461;Isoform0012827;Isoform0016013;Isoform0017805	K01703+K01703+K01703+K01703+K01703+K01703+K00826+K00826
Metabolism	Glycan biosynthesis and metabolism	Glycosphingolipid biosynthesis - ganglio series	6	ko00604	Isoform0006594;Isoform0008662;Isoform0009786;Isoform0010192;Isoform0010909;Isoform0011021	K12309+K12373+K12373+K12373+K12373+K12373
Metabolism	Biosynthesis of other secondary metabolites	Neomycin, kanamycin and gentamicin biosynthesis	5	ko00524	Isoform0008191;Isoform0009387;Isoform0009686;Isoform0010085;Isoform0020183	K00844+K00844+K00844+K00844+K00844
Metabolism	Metabolism of terpenoids and polyketides	Brassinosteroid biosynthesis	5	ko00905	Isoform0012181;Isoform0013378;Isoform0013563;Isoform0022953;Isoform0023546	K20623+K20623+K09590+K20623+K20623
Metabolism	Biosynthesis of other secondary metabolites	Flavone and flavonol biosynthesis	4	ko00944	Isoform0011534;Isoform0012450;Isoform0016901;Isoform0021055	K05280+K05280+K05280+K05280
Genetic Information Processing	Replication and repair	Non-homologous end-joining	4	ko03450	Isoform0004225;Isoform0004593;Isoform0005960;Isoform0006668	K10865+K10885+K10885+K10884
Metabolism	Metabolism of cofactors and vitamins	Lipoic acid metabolism	3	ko00785	Isoform0008691;Isoform0015707;Isoform0016268	K03644+K03644+K03644
Metabolism	Biosynthesis of other secondary metabolites	Anthocyanin biosynthesis	3	ko00942	Isoform0014046;Isoform0015435;Isoform0016595	K21383+K17193+K17193
Metabolism	Biosynthesis of other secondary metabolites	Caffeine metabolism	2	ko00232	Isoform0019051;Isoform0020129	K00365+K00365
Metabolism	Biosynthesis of other secondary metabolites	Aflatoxin biosynthesis	2	ko00254	Isoform0000133;Isoform0001910	K11262+K11262
Metabolism	Metabolism of terpenoids and polyketides	Polyketide sugar unit biosynthesis	2	ko00523	Isoform0019891;Isoform0020000	K12451+K12451
Metabolism	Glycan biosynthesis and metabolism	Glycosphingolipid biosynthesis - lacto and neolacto series	2	ko00601	Isoform0010752;Isoform0014023	K01988+K01988

## Sheet: Table S5
Table S5 Information on RNA-seq clean reads mapped with the full-length transcripts
Sample	Total	Base number	Q30(%)	Unmapped(%)	Unique_Mapped(%)	Multiple_Mapped(%)	Total_Mapped(%)
3500 m-1	64192096	9030577651	0.941	11,832,804 (18.43%)	11,900,144 (18.54%)	40,459,148 (63.03%)	52,359,292 (81.57%)
3500 m-2	66138912	9267009035	0.9368	12,836,876 (19.41%)	12,216,437 (18.47%)	41,085,599 (62.12%)	53,302,036 (80.59%)
3500 m-3	64648310	9097887384	0.9417	11,770,559 (18.21%)	11,997,120 (18.56%)	40,880,631 (63.24%)	52,877,751 (81.79%)
3500 m-4	39714232	5517498631	0.9294	7,424,086 (18.69%)	7,408,190 (18.65%)	24,881,956 (62.65%)	32,290,146 (81.31%)
4000 m-1	71367020	10001185416	0.9373	11,585,177 (16.23%)	12,663,885 (17.74%)	47,117,958 (66.02%)	59,781,843 (83.77%)
4000 m-2	61233190	8534518831	0.9324	9,887,993 (16.15%)	10,880,224 (17.77%)	40,464,973 (66.08%)	51,345,197 (83.85%)
4000 m-3	65032670	9026171862	0.928	10,588,917 (16.28%)	11,482,306 (17.66%)	42,961,447 (66.06%)	54,443,753 (83.72%)
4000 m-4	69068114	9688190875	0.9379	11,003,599 (15.93%)	12,263,609 (17.76%)	45,800,906 (66.31%)	58,064,515 (84.07%)
4600 m-1	61552460	8622716591	0.9368	9,857,511 (16.01%)	11,291,512 (18.34%)	40,403,437 (65.64%)	51,694,949 (83.99%)
4600 m-2	68728038	9660255077	0.9398	11,241,152 (16.36%)	12,671,863 (18.44%)	44,815,023 (65.21%)	57,486,886 (83.64%)
4600 m-3	56059592	7814691659	0.9326	9,065,890 (16.17%)	10,317,783 (18.41%)	36,675,919 (65.42%)	46,993,702 (83.83%)
4600 m-4	59415458	8281421241	0.933	10,268,395 (17.28%)	10,818,526 (18.21%)	38,328,537 (64.51%)	49,147,063 (82.72%)
